# Supplementary material for: PSMB8 as a Core Target Mediating the Anti-Hepatocellular Carci-Noma Activity of Lingonberry (Vaccinium vitis-idaea L.) Extract in HepG2 Cells
Source: Curr Issues Mol Biol. 2026 Mar 18;48(3):323. doi: 10.3390/cimb48030323 (PMC13025438; doi:10.3390/cimb48030323)
Supplement: Supplementary file 1 [file cimb-48-00323-s001.zip]

Archive with 3 entries (3 files):
- Supplementary Material S1.pdf
- Supplementary Material S2.xls
- Supplementary Material S3.xls
