# Supplementary material for: PSMB8 as a Core Target Mediating the Anti-Hepatocellular Carci-Noma Activity of Lingonberry (Vaccinium vitis-idaea L.) Extract in HepG2 Cells
Source: Curr Issues Mol Biol. 2026 Mar 18;48(3):323. doi: 10.3390/cimb48030323 (PMC13025438; doi:10.3390/cimb48030323)
Supplement: Supplementary file 1 [file cimb-48-00323-s001.zip › Supplementary Material S2.xls]

## Sheet: gene_expression
st_gene_id	gene_id	gene_symbol	fpkm_Dose_1	fpkm_Dose_2	fpkm_Dose_3	fpkm_Model_1	fpkm_Model_2	fpkm_Model_3	tpm_Dose_1	tpm_Dose_2	tpm_Dose_3	tpm_Model_1	tpm_Model_2	tpm_Model_3	read_count_Dose_1	read_count_Dose_2	read_count_Dose_3	read_count_Model_1	read_count_Model_2	read_count_Model_3	average_fpkm_DoseGroup	average_fpkm_ModelGroup	average_tpm_DoseGroup	average_tpm_ModelGroup	average_read_count_DoseGroup	average_read_count_ModelGroup
G10090_32561	20115	Rps7	352.9	340.33	331.13	312.57	331.52	412.93	595.54	592.36	606.93	520.06	553.05	688.38	830	874	1452	686	750	1091	341.453333333333	352.34	598.276666666667	587.163333333333	1052	842.333333333333
G10090_15366	20501	Slc16a1	9.35	10.14	9.46	8.01	8.21	8.58	15.78	17.66	17.33	13.32	13.7	14.3	112	133	213	90	95	116	9.65	8.26666666666667	16.9233333333333	13.7733333333333	152.666666666667	100.333333333333
G10090_11692	12428	Ccna2	16.56	12.25	8.76	14.32	11.95	16.53	27.95	21.32	16.05	23.82	19.93	27.55	123.98	100.32	123.12	100.49	86.33	139.59	12.5233333333333	14.2666666666667	21.7733333333333	23.7666666666667	115.806666666667	108.803333333333
G10090_17909	57249	Gabrq	0	0	0.06	0	0	0	0	0	0.12	0	0	0	0	0	2	0	0	0	0.02	0	0.04	0	0.666666666666667	0
G10090_14637	171285	Havcr2	8.83	7.06	7.05	11.18	9.29	17.37	14.91	12.29	12.93	18.61	15.5	28.95	64	56	96	76	65	142	7.64666666666667	12.6133333333333	13.3766666666667	21.02	72	94.3333333333333
G10090_15380	52430	Echdc2	3.87	3.69	13.33	1.71	2.92	2.22	6.54	6.42	24.43	2.85	4.87	3.69	13	14	84	5	10	8	6.96333333333333	2.28333333333333	12.4633333333333	3.80333333333333	37	7.66666666666667
G10090_30608	332397	Nanos1	0.09	0.17	0.25	0.1	0.2	0.25	0.16	0.3	0.46	0.17	0.33	0.42	1	2	5	1	2	3	0.17	0.183333333333333	0.306666666666667	0.306666666666667	2.66666666666667	2
G10090_11099	15465	Hrh1	0.31	0.28	1.48	0.66	0.32	0.73	0.52	0.49	2.72	1.1	0.53	1.22	3	3	27	6	3	8	0.69	0.57	1.24333333333333	0.95	11	5.66666666666667
G10090_10411	14633	Gli2	1.48	1.45	1.66	1.99	1.82	1.76	2.49	2.53	3.04	3.32	3.04	2.93	26	29	55	34	31	35	1.53	1.85666666666667	2.68666666666667	3.09666666666667	36.6666666666667	33.3333333333333
G10090_2123	74486	Osbpl10	15.78	12.85	5.53	17.22	12.8	12.21	26.62	22.37	10.13	28.65	21.35	20.36	83	81	62	87	66	75	11.3866666666667	14.0766666666667	19.7066666666667	23.4533333333333	75.3333333333333	76
G10090_8180	22329	Vcam1	12.18	22.16	17.34	20.82	18.75	60.46	20.56	38.57	31.78	34.64	31.28	100.79	111	221	297	178	165	622	17.2266666666667	33.3433333333333	30.3033333333333	55.57	209.666666666667	321.666666666667
G10090_1701	19893	Rpgr	0.14	0.86	1.39	0.57	0.56	0.71	0.23	1.49	2.55	0.95	0.93	1.19	1	7	20	4	4	6	0.796666666666667	0.613333333333333	1.42333333333333	1.02333333333333	9.33333333333333	4.66666666666667
G10090_30770	56389	Stx5a	34.48	33.12	34.95	34.49	35.51	33.09	58.18	57.64	64.06	57.39	59.25	55.16	175	180	326	163	175	185	34.1833333333333	34.3633333333333	59.96	57.2666666666667	227	174.333333333333
G10090_9804	19265	Ptprcap	1.48	1.35	3.17	5.81	1.54	19.29	2.49	2.35	5.81	9.66	2.56	32.15	3	3	12	11	3	44	2	8.88	3.55	14.79	6	19.3333333333333
G10090_14640	12143	Blk	0.31	0.14	0.16	0	0	0.41	0.52	0.24	0.3	0	0	0.68	2	1	2	0	0	3	0.203333333333333	0.136666666666667	0.353333333333333	0.226666666666667	1.66666666666667	1
G10090_8650	64435	Fcamr	0	0	0.5	0	0	0.1	0	0	0.92	0	0	0.17	0	0	12	0	0	2	0.166666666666667	0.0333333333333333	0.306666666666667	0.0566666666666667	4	0.666666666666667
G10090_10908	241158	Ankmy1	0	0.09	0.05	0	0.1	0	0	0.16	0.1	0	0.17	0	0	1	1	0	1	0	0.0466666666666667	0.0333333333333333	0.0866666666666667	0.0566666666666667	0.666666666666667	0.333333333333333
G10090_4131	246694	Hps5	4.04	3.59	7.89	5.51	4.16	8.6	6.81	6.24	14.47	9.17	6.95	14.34	42	47	162	57	48	92	5.17333333333333	6.09	9.17333333333333	10.1533333333333	83.6666666666667	65.6666666666667
G10090_20925	246256	Fcgr4	14.27	22.92	22.39	43.41	36.54	79.75	24.08	39.9	41.04	72.23	60.96	132.94	45	79	132	128	111	283	19.86	53.2333333333333	35.0066666666667	88.71	85.3333333333333	174
G10090_10288	18569	Pdcd4	121.79	106.15	62.79	118.22	119.21	103.5	205.53	184.76	115.08	196.69	198.87	172.55	587	556	605.62	531	555.85	584	96.91	113.643333333333	168.456666666667	189.37	582.873333333333	556.95
G10090_5371	64424	Polr1e	0.94	1.05	1.4	0.9	0.54	1.39	1.59	1.84	2.56	1.49	0.91	2.33	9	11	25	8	5	15	1.13	0.943333333333333	1.99666666666667	1.57666666666667	15	9.33333333333333
G10090_301	77128	Crebrf	2.55	3.59	6.99	3.24	3.4	4.87	4.31	6.24	12.81	5.39	5.68	8.11	52	80	268	62	67	113	4.37666666666667	3.83666666666667	7.78666666666667	6.39333333333333	133.333333333333	80.6666666666667
G10090_4235	70584	Pak4	4.66	3.79	4.2	4.42	4.96	4.82	7.86	6.6	7.7	7.36	8.27	8.04	36	32	61	32	37	42	4.21666666666667	4.73333333333333	7.38666666666667	7.89	43	37
G10090_16837	22375	Wars	10.88	15.93	19.16	11.46	11.4	32.3	18.36	27.72	35.12	19.06	19.02	53.85	81	115	267	81	83	265	15.3233333333333	18.3866666666667	27.0666666666667	30.6433333333333	154.333333333333	143
G10090_18285	317750	Slc24a5	0.85	0	0	0	0.37	0	1.44	0	0	0	0.62	0	4.34	0	0	0	1.84	0	0.283333333333333	0.123333333333333	0.48	0.206666666666667	1.44666666666667	0.613333333333333
G10090_9713	63993	Slc5a7	0	0	0	0	0	0	0	0	0	0	0	0	0	0	0	0	0	0	0	0	0	0	0	0
G10090_14887	18605	Enpp1	3.01	2.99	2.64	2.99	2.91	2.03	5.08	5.2	4.85	4.98	4.85	3.38	54	57	92	52	52	38	2.88	2.64333333333333	5.04333333333333	4.40333333333333	67.6666666666667	47.3333333333333
G10090_668	77422	C330018D20Rik	2.06	2.5	6.06	1.13	1.17	2.15	3.47	4.35	11.11	1.89	1.95	3.58	10	12	59	5	7	12	3.54	1.48333333333333	6.31	2.47333333333333	27	8
G10090_24476	18655	Pgk1	2611.11	2164.55	1006.91	2587.08	2892.48	2693.46	4406.42	3767.45	1845.6	4304.46	4825.34	4490.11	12400	11242	8964	11507	13249	14417	1927.52333333333	2724.34	3339.82333333333	4539.97	10868.6666666667	13057.6666666667
G10090_687	23947	Mid2	5.28	4.99	6.11	4.17	4.95	4.51	8.91	8.69	11.19	6.93	8.26	7.52	86	90	187	64	79	84	5.46	4.54333333333333	9.59666666666667	7.57	121	75.6666666666667
G10090_4465	320438	Alg6	5.46	3.04	3.29	1.82	4.05	2.72	9.21	5.3	6.03	3.04	6.76	4.53	33	26	47	12	28	25	3.93	2.86333333333333	6.84666666666667	4.77666666666667	35.3333333333333	21.6666666666667
G10090_4126	72500	Ier5l	60.66	56.39	29.22	62.69	91.69	51.43	102.37	98.15	53.55	104.31	152.96	85.74	245	249	221	237	357	234	48.7566666666667	68.6033333333333	84.69	114.336666666667	238.333333333333	276
G10090_29534	71764	C2cd2l	8.35	6.63	22.47	7.37	7.04	8.84	14.1	11.54	41.19	12.26	11.74	14.74	81	79	392	59	65	100	12.4833333333333	7.75	22.2766666666667	12.9133333333333	184	74.6666666666667
G10090_4564	56874	Rnf32	0	0.34	0.2	0	0	0	0	0.58	0.36	0	0	0	0	3	3	0	0	0	0.18	0	0.313333333333333	0	2	0
G10090_16218	232798	Leng8	26.59	26.27	41.74	26.4	26.41	35.82	44.87	45.73	76.51	43.93	44.06	59.71	318	350	998	302	302	501	31.5333333333333	29.5433333333333	55.7033333333333	49.2333333333333	555.333333333333	368.333333333333
G10090_28327	107271	Yars	25.33	25.21	18	21.99	27.99	18.28	42.74	43.89	33	36.6	46.7	30.47	194	211	259	158	207	158	22.8466666666667	22.7533333333333	39.8766666666667	37.9233333333333	221.333333333333	174.333333333333
G10090_10057	56198	Heyl	2.04	2.16	2.69	1.65	2.36	1.88	3.44	3.76	4.93	2.75	3.94	3.13	25	29	62	19	28	26	2.29666666666667	1.96333333333333	4.04333333333333	3.27333333333333	38.6666666666667	24.3333333333333
G10090_15361	239554	Foxred2	0.46	1.2	2.14	1.07	0.88	1.82	0.78	2.08	3.93	1.78	1.46	3.04	6	18	55	12	11	29	1.26666666666667	1.25666666666667	2.26333333333333	2.09333333333333	26.3333333333333	17.3333333333333
G10090_31012	66074	Tmem167	3.91	4.06	4.71	3.69	3.8	3.64	6.6	7.07	8.63	6.15	6.34	6.06	116	132	263	103	109	122	4.22666666666667	3.71	7.43333333333333	6.18333333333333	170.333333333333	111.333333333333
G10090_23832	13850	Ephx2	0.74	1.06	211.7	0.59	0.6	13.62	1.25	1.84	388.03	0.99	1	22.7	4	6	2148	3	3	83	71.1666666666667	4.93666666666667	130.373333333333	8.23	719.333333333333	29.6666666666667
G10090_33740	108755	Lyrm2	5.86	7.23	12.52	3.76	5.47	7.54	9.88	12.59	22.96	6.25	9.13	12.58	20	27	80	12	18	29	8.53666666666667	5.59	15.1433333333333	9.32	42.3333333333333	19.6666666666667
G10090_4969	105014	Rdh14	6.1	9.71	10.77	7.65	9.63	6.12	10.3	16.89	19.74	12.74	16.07	10.21	23	40	76	27	35	26	8.86	7.8	15.6433333333333	13.0066666666667	46.3333333333333	29.3333333333333
G10090_15347	368202	Prss48	0	0	0.26	0	0	0.04	0	0	0.47	0	0	0.07	0	0	2	0	0	1	0.0866666666666667	0.0133333333333333	0.156666666666667	0.0233333333333333	0.666666666666667	0.333333333333333
G10090_8049	223922	Atf7	17.4	21.2	15.94	29.83	21.09	19.27	29.36	36.9	29.21	49.63	35.18	32.12	219	327	495	293	231	285	18.18	23.3966666666667	31.8233333333333	38.9766666666667	347	269.666666666667
G10090_5532	28006	Washc2	8.62	10.78	19.2	12.21	8.65	13.66	14.54	18.77	35.18	20.31	14.43	22.77	100	137	419	133	97	179	12.8666666666667	11.5066666666667	22.83	19.17	218.666666666667	136.333333333333
G10090_6786	21408	Zfp354a	1.29	1.32	1.37	1.54	1.3	1.28	2.17	2.29	2.51	2.56	2.16	2.13	14	15	27.8	15	13	15	1.32666666666667	1.37333333333333	2.32333333333333	2.28333333333333	18.9333333333333	14.3333333333333
G10090_7258	231807	BC037034	22.18	20.89	19.27	23.51	23.34	29	37.43	36.35	35.33	39.11	38.94	48.35	141	143	230	146	150	213	20.78	25.2833333333333	36.37	42.1333333333333	171.333333333333	169.666666666667
G10090_3477	11717	Ampd3	6.53	5.64	7.65	3.67	3.92	8.64	11.02	9.82	14.02	6.11	6.54	14.4	59	59	130	36	36	88	6.60666666666667	5.41	11.62	9.01666666666667	82.6666666666667	53.3333333333333
G10090_19182	72040	Cdhr5	0	0	0.09	0	0	0	0	0	0.17	0	0	0	0	0	1	0	0	0	0.03	0	0.0566666666666667	0	0.333333333333333	0
G10090_3205	116848	Baz2a	9.03	10.88	12.99	10.35	9.12	14.22	15.24	18.94	23.81	17.23	15.21	23.71	208	264	553	226	204	367	10.9666666666667	11.23	19.33	18.7166666666667	341.666666666667	265.666666666667
G10090_11699	218543	Srek1	21.32	19.46	20.03	25.07	23.71	22.53	35.98	33.87	36.72	41.7	39.55	37.56	286	281	518	303	292	336	20.27	23.77	35.5233333333333	39.6033333333333	361.666666666667	310.333333333333
G10090_14112	217707	Coq6	3.63	7.31	9.91	2.85	4.02	4.08	6.13	12.72	18.16	4.73	6.7	6.81	15	33	77	11	16	19	6.95	3.65	12.3366666666667	6.08	41.6666666666667	15.3333333333333
G10090_3053	380928	Lmo7	18.46	15.13	8.26	14.81	14.21	15.07	31.16	26.34	15.14	24.64	23.7	25.12	262	239	222	200	195	244	13.95	14.6966666666667	24.2133333333333	24.4866666666667	241	213
G10090_12435	320145	Sp8	0.15	0	0	0.08	0.08	0	0.25	0	0	0.13	0.13	0	2	0	0	1	1	0	0.05	0.0533333333333333	0.0833333333333333	0.0866666666666667	0.666666666666667	0.666666666666667
G10090_7402	102639054	102639054	0	0	0	0.53	0	0	0	0	0	0.88	0	0	0	0	0	2	0	0	0	0.176666666666667	0	0.293333333333333	0	0.666666666666667
G10090_3159	19188	Psme2	119.4	146.6	134.13	143.25	128.35	232.46	201.49	255.15	245.84	238.34	214.12	387.52	252.4	331.52	543.87	270	259.68	567.22	133.376666666667	168.02	234.16	279.993333333333	375.93	365.633333333333
G10090_20045	67510	Tvp23b	6.3	6.34	17.19	9.24	7.52	12.29	10.64	11.03	31.5	15.37	12.55	20.48	28	32	145	39	33	62	9.94333333333333	9.68333333333333	17.7233333333333	16.1333333333333	68.3333333333333	44.6666666666667
G10090_6766	107686	Snrpd2	170.21	156.52	116.09	143.53	148.98	132.08	287.24	272.43	212.79	238.81	248.53	220.18	177	177	222	138	148	153	147.606666666667	141.53	257.486666666667	235.84	192	146.333333333333
G10090_6896	74442	Sgms2	1.76	1.2	2.16	0.7	0.75	1.96	2.96	2.09	3.96	1.17	1.25	3.26	27	20	62	10	11	34	1.70666666666667	1.13666666666667	3.00333333333333	1.89333333333333	36.3333333333333	18.3333333333333
G10090_16704	110902	Chrna2	0	0.1	0.9	0	0.11	0	0	0.17	1.65	0	0.18	0	0	1	16	0	1	0	0.333333333333333	0.0366666666666667	0.606666666666667	0.06	5.66666666666667	0.333333333333333
G10090_14213	14852	Gspt1	124.29	112.17	64.65	127.17	124.2	117.45	209.75	195.24	118.5	211.59	207.19	195.79	2314.46	2286.99	2265.73	2223.98	2235.08	2471.02	100.37	122.94	174.496666666667	204.856666666667	2289.06	2310.02666666667
G10090_4953	19280	Ptprs	11.09	10.15	10.11	8.1	10.1	7.06	18.71	17.66	18.52	13.47	16.85	11.76	179	187	298	122	154	132	10.45	8.42	18.2966666666667	14.0266666666667	221.333333333333	136
G10090_13532	234839	Piezo1	22.81	22.85	27.93	21.78	21.13	22.8	38.49	39.78	51.19	36.24	35.25	38.01	366.98	423.7	885.24	326.85	307.26	393.47	24.53	21.9033333333333	43.1533333333333	36.5	558.64	342.526666666667
G10090_671	74450	Pank2	13.1	12.42	14.26	13.78	14.35	15.39	22.11	21.61	26.13	22.93	23.94	25.66	142.21	150.45	296.99	139.71	152.66	188.64	13.26	14.5066666666667	23.2833333333333	24.1766666666667	196.55	160.336666666667
G10090_33330	667277	C1rb	0	0.13	2.95	0	1.73	2.67	0	0.23	5.41	0	2.88	4.46	0	0.81	31.51	0	9.49	17.17	1.02666666666667	1.46666666666667	1.88	2.44666666666667	10.7733333333333	8.88666666666667
G10090_8658	433766	Trim63	18.91	15.24	0	0	0	0	31.91	26.53	0	0	0	0	93	82	0	0	0	0	11.3833333333333	0	19.48	0	58.3333333333333	0
G10090_19262	319178	Hist1h2bb	0.98	0.98	2.04	3.14	2.67	1.6	1.66	1.7	3.74	5.22	4.45	2.67	1.03	1.11	3.92	3.03	2.66	1.87	1.33333333333333	2.47	2.36666666666667	4.11333333333333	2.02	2.52
G10090_30019	110308	Krt5	0	0	0	0	0.18	0	0	0	0	0	0.3	0	0	0	0	0	1	0	0	0.06	0	0.1	0	0.333333333333333
G10090_2799	58187	Cldn10	2.16	1.19	2.79	1.39	3.6	0.39	3.65	2.07	5.11	2.32	6.01	0.64	5	3	12	3	8	1	2.04666666666667	1.79333333333333	3.61	2.99	6.66666666666667	4
G10090_28917	66607	Ms4a4d	14.68	13.67	14.97	13.12	16.61	19.43	24.77	23.79	27.44	21.83	27.71	32.39	55	56	105	46	60	82	14.44	16.3866666666667	25.3333333333333	27.31	72	62.6666666666667
G10090_20314	331532	Tceal5	2	1.71	0.43	0	0	0	3.37	2.97	0.78	0	0	0	5	4.69	2	0	0	0	1.38	0	2.37333333333333	0	3.89666666666667	0
G10090_26325	232146	Eva1a	1.31	2.39	2.09	2.09	1.58	0.8	2.21	4.16	3.83	3.48	2.64	1.33	6	12	18	9	7	4	1.93	1.49	3.4	2.48333333333333	12	6.66666666666667
G10090_32059	21941	Tnfrsf8	0	0	0.26	0	0.26	0	0	0	0.48	0	0.43	0	0	0	2	0	1	0	0.0866666666666667	0.0866666666666667	0.16	0.143333333333333	0.666666666666667	0.333333333333333
G10090_6462	72502	Cwf19l1	10.53	13.55	8.71	11.89	13.18	11.97	17.76	23.59	15.96	19.78	21.98	19.95	76	111	126	82	95	103	10.93	12.3466666666667	19.1033333333333	20.57	104.333333333333	93.3333333333333
G10090_21750	622404	Ccdc107	7.72	7.12	11.58	7.03	11.78	7.69	13.02	12.4	21.23	11.7	19.65	12.81	15	16	42	13	22	17	8.80666666666667	8.83333333333333	15.55	14.72	24.3333333333333	17.3333333333333
G10090_19839	69256	Zfp397	3.27	5.13	4.23	2.9	3.55	4.27	5.51	8.93	7.75	4.83	5.92	7.13	48.72	83.32	118.6	40.41	51.08	71.93	4.21	3.57333333333333	7.39666666666667	5.96	83.5466666666667	54.4733333333333
G10090_15929	74522	Morc2a	9.86	10.25	10.34	10.89	10.11	10.2	16.65	17.85	18.94	18.12	16.86	17.01	140.06	162	274	143	138	164	10.15	10.4	17.8133333333333	17.33	192.02	148.333333333333
G10090_18538	328833	Treml2	0.08	0.6	0.65	0.52	0.68	1.38	0.14	1.04	1.19	0.87	1.13	2.3	1	8	15	6	8	19	0.443333333333333	0.86	0.79	1.43333333333333	8	11
G10090_11883	16526	Kcnk2	0.83	1.63	8.34	1.14	0.62	0.42	1.41	2.84	15.29	1.9	1.03	0.7	7	15	142	9	5	4	3.6	0.726666666666667	6.51333333333333	1.21	54.6666666666667	6
G10090_7102	69806	Slc39a11	6.09	6.55	6.27	6.04	6.29	6.8	10.27	11.39	11.49	10.05	10.49	11.34	44	52	86	41	44	54	6.30333333333333	6.37666666666667	11.05	10.6266666666667	60.6666666666667	46.3333333333333
G10090_6142	52440	Tax1bp1	42.46	41.15	59.33	37.49	42.24	54.79	71.65	71.62	108.74	62.38	70.47	91.33	373	397	983	313	359	548	47.6466666666667	44.84	84.0033333333333	74.7266666666667	584.333333333333	406.666666666667
G10090_26139	107513	Ssr1	35.96	33.35	33.72	31.93	32.15	32.83	60.68	58.05	61.81	53.13	53.63	54.74	534	538	956	444	449	540	34.3433333333333	32.3033333333333	60.18	53.8333333333333	676	477.666666666667
G10090_24064	54218	B3galt4	1.72	1.8	2.24	1.32	1.02	2.4	2.91	3.14	4.1	2.19	1.7	4.01	7	8	17	5	4	11	1.92	1.58	3.38333333333333	2.63333333333333	10.6666666666667	6.66666666666667
G10090_16443	99334	Zscan29	3.74	3.56	5.69	4.38	4.19	4.44	6.31	6.19	10.44	7.29	6.99	7.4	46	53	130	53	56	66	4.33	4.33666666666667	7.64666666666667	7.22666666666667	76.3333333333333	58.3333333333333
G10090_20873	66464	Taf12	23.9	34.93	26.37	34.59	34.78	30.47	40.33	60.8	48.33	57.55	58.03	50.79	82	131	169	111	115	118	28.4	33.28	49.82	55.4566666666667	127.333333333333	114.666666666667
G10090_8490	79565	Mettl27	1.37	0.86	4.45	1.4	0.47	1.3	2.31	1.49	8.16	2.34	0.79	2.16	9	7	60	9	3	10	2.22666666666667	1.05666666666667	3.98666666666667	1.76333333333333	25.3333333333333	7.33333333333333
G10090_12842	18113	Nnmt	2.4	4.4	48.97	4.84	8.13	4.71	4.06	7.66	89.76	8.05	13.57	7.85	6	12	232	12	21	14	18.59	5.89333333333333	33.8266666666667	9.82333333333333	83.3333333333333	15.6666666666667
G10090_8850	56380	Arid3b	2.73	2.8	2.62	2.05	2.53	3.83	4.61	4.88	4.81	3.42	4.21	6.38	22	28	45	18	25	41	2.71666666666667	2.80333333333333	4.76666666666667	4.67	31.6666666666667	28
G10090_6125	20439	Siah2	29.45	27.75	15.93	32.88	36.17	30.68	49.69	48.29	29.19	54.7	60.34	51.14	194	200	197	202	230	228	24.3766666666667	33.2433333333333	42.39	55.3933333333333	197	220
G10090_18407	72324	Plxdc1	2.99	1.9	2.24	6.24	3.5	2.8	5.05	3.31	4.11	10.39	5.84	4.66	23	16	31	45	26	23	2.37666666666667	4.18	4.15666666666667	6.96333333333333	23.3333333333333	31.3333333333333
G10090_7131	381760	Ssbp1	57.87	60.28	37.41	58.53	59.04	58.42	97.65	104.91	68.57	97.39	98.5	97.39	188	215	231	181	190	209	51.8533333333333	58.6633333333333	90.3766666666667	97.76	211.333333333333	193.333333333333
G10090_15690	74316	Isca2	18.11	15.31	27.66	14.86	13.43	22.09	30.56	26.64	50.71	24.72	22.4	36.82	38	33	108	29	26	52	20.36	16.7933333333333	35.97	27.98	59.6666666666667	35.6666666666667
G10090_14832	12212	Chic1	1.7	0.76	1.22	2.32	0.77	0.73	2.87	1.33	2.24	3.87	1.28	1.21	5	8	16	17	15	13	1.22666666666667	1.27333333333333	2.14666666666667	2.12	9.66666666666667	15
G10090_2473	433375	Creg1	23.98	26.39	40.44	31.03	30.26	62.01	40.48	45.94	74.12	51.63	50.48	103.38	124	143	409	141	157	347	30.27	41.1	53.5133333333333	68.4966666666667	225.333333333333	215
G10090_4185	194952	Jmjd4	0.89	1.81	1.29	1.25	1.22	0.79	1.5	3.15	2.37	2.08	2.03	1.31	9	23	29	14	14	10	1.33	1.08666666666667	2.34	1.80666666666667	20.3333333333333	12.6666666666667
G10090_24943	71742	Ulk3	3.38	2.41	4.28	4.31	2.68	4.99	5.7	4.2	7.85	7.17	4.47	8.31	29	24	73	29	22	48	3.35666666666667	3.99333333333333	5.91666666666667	6.65	42	33
G10090_16635	22247	Umps	3.95	3.69	4.29	3.59	2.4	4.52	6.66	6.43	7.86	5.97	4.01	7.54	34	35	70	29	20	44	3.97666666666667	3.50333333333333	6.98333333333333	5.84	46.3333333333333	31
G10090_17095	19712	Rest	1.39	1.67	1.75	1.76	1.21	2.38	2.34	2.9	3.21	2.92	2.03	3.97	16	21	38	19	13	31	1.60333333333333	1.78333333333333	2.81666666666667	2.97333333333333	25	21
G10090_7706	17281	Fyco1	5.13	6.21	8.07	3.56	3.39	4.31	8.66	10.81	14.78	5.92	5.66	7.19	109	144	321	71	69	103	6.47	3.75333333333333	11.4166666666667	6.25666666666667	191.333333333333	81
G10090_24375	67657	Rabl3	6.61	8.29	4.54	7.05	4.89	6.2	11.15	14.43	8.32	11.74	8.16	10.33	35	48	45	35	25	37	6.48	6.04666666666667	11.3	10.0766666666667	42.6666666666667	32.3333333333333
G10090_9889	18028	Nfib	17.3	15.47	14.06	16.16	12.74	9.56	29.19	26.93	25.78	26.89	21.25	15.94	263	247	621	177	186	164	15.61	12.82	27.3	21.36	377	175.666666666667
G10090_18243	12504	Cd4	3.63	5.81	3.22	3.48	5.98	8.17	6.12	10.11	5.9	5.79	9.97	13.62	30	51	50	27	48	75	4.22	5.87666666666667	7.37666666666667	9.79333333333333	43.6666666666667	50
G10090_9498	67230	Zfp329	0.71	0.9	1.08	0.82	0.72	1.17	1.21	1.57	1.97	1.36	1.19	1.95	14	20	44	14	15	26	0.896666666666667	0.903333333333333	1.58333333333333	1.5	26	18.3333333333333
G10090_5503	269389	Tox2	0.53	0.36	0.66	0.56	1.22	0.35	0.89	0.62	1.21	0.94	2.03	0.58	3	2	7	3	6	2	0.516666666666667	0.71	0.906666666666667	1.18333333333333	4	3.66666666666667
G10090_20130	319480	Itga11	11.66	12.97	9.41	10.03	12.3	5.56	19.67	22.57	17.26	16.69	20.51	9.26	156	190	237	126	159	84	11.3466666666667	9.29666666666667	19.8333333333333	15.4866666666667	194.333333333333	123
G10090_26541	59288	Dctn5	24.14	27.19	38.53	28.23	24.77	36.77	40.73	47.32	70.63	46.97	41.33	61.29	95	117	284	104	94	163	29.9533333333333	29.9233333333333	52.8933333333333	49.8633333333333	165.333333333333	120.333333333333
G10090_8967	67210	Gatad1	11.11	11.51	22.01	11.06	7.36	11.81	18.75	20.03	40.34	18.4	12.29	19.7	75	85	279	70	48	90	14.8766666666667	10.0766666666667	26.3733333333333	16.7966666666667	146.333333333333	69.3333333333333
G10090_20912	66882	Bzw1	286.15	226.19	149.09	271.96	266.29	287.97	482.89	393.68	273.26	452.49	444.23	480.06	2190	1890	2222	1944	1965	2487	220.476666666667	275.406666666667	383.276666666667	458.926666666667	2100.66666666667	2132
G10090_21703	109663	Hoxc11	36.86	30.06	18.82	33.26	27.58	21.62	62.21	52.32	34.5	55.33	46.02	36.04	82	73	78	69	59	54	28.58	27.4866666666667	49.6766666666667	45.7966666666667	77.6666666666667	60.6666666666667
G10090_12868	18479	Pak1	16.36	17.41	9.5	14.99	15.07	17.54	27.61	30.3	17.41	24.94	25.14	29.23	134	156	146	115	119	162	14.4233333333333	15.8666666666667	25.1066666666667	26.4366666666667	145.333333333333	132
G10090_4542	70190	2610036A22Rik	0	0.49	0.18	0	0.56	0.12	0	0.85	0.33	0	0.93	0.2	0	4	2.52	0	4	1	0.223333333333333	0.226666666666667	0.393333333333333	0.376666666666667	2.17333333333333	1.66666666666667
G10090_11816	14534	Kat2a	37.7	35.63	25.28	42.67	40.17	37.34	63.61	62.02	46.34	71	67.01	62.25	309	320	376	328	319	345	32.87	40.06	57.3233333333333	66.7533333333333	335	330.666666666667
G10090_2070	66126	Elof1	15.7	13.95	30.29	12.59	9.22	18.31	26.5	24.29	55.53	20.95	15.39	30.52	36	35	129	27	21	47	19.98	13.3733333333333	35.44	22.2866666666667	66.6666666666667	31.6666666666667
G10090_22265	13803	Enc1	6.93	8.46	12.67	8.46	7.66	9.79	11.69	14.73	23.22	14.08	12.77	16.32	89	119	306	102	95	142	9.35333333333333	8.63666666666667	16.5466666666667	14.39	171.333333333333	113
G10090_23857	74365	Lonrf3	1.06	1.27	1.04	2.2	1.75	1.45	1.79	2.21	1.91	3.66	2.91	2.42	22	28	40	42	34	34	1.12333333333333	1.8	1.97	2.99666666666667	30	36.6666666666667
G10090_13034	52592	Brms1l	6.17	6.31	8.22	6.74	7.92	6.9	10.42	10.99	15.06	11.21	13.21	11.51	42	47	105	43	52	53	6.9	7.18666666666667	12.1566666666667	11.9766666666667	64.6666666666667	49.3333333333333
G10090_6303	22040	Trex1	21.7	14.64	18.33	16.71	21.76	28.11	36.62	25.48	33.6	27.81	36.3	46.86	57	42	90	41	55	83	18.2233333333333	22.1933333333333	31.9	36.99	63	59.6666666666667
G10090_18465	22385	Baz1b	17.33	18.9	20.46	21.01	17.11	20.08	29.25	32.89	37.51	34.95	28.54	33.48	304	363	676	346	290	398	18.8966666666667	19.4	33.2166666666667	32.3233333333333	447.666666666667	344.666666666667
G10090_8086	239827	Pigz	0.7	0.48	2.51	0.93	0.36	0.77	1.17	0.83	4.61	1.55	0.6	1.29	5	3	29	5	2	6	1.23	0.686666666666667	2.20333333333333	1.14666666666667	12.3333333333333	4.33333333333333
G10090_8534	20583	Snai2	5.5	6.07	5.16	5.46	6.68	7.57	9.28	10.56	9.45	9.09	11.15	12.62	29	35	51	27	34	45	5.57666666666667	6.57	9.76333333333333	10.9533333333333	38.3333333333333	35.3333333333333
G10090_2197	19261	Sirpa	40.25	51.08	54.24	42.03	39.5	92.94	67.92	88.9	99.41	69.93	65.9	154.94	414	583	1050	405	392	1080	48.5233333333333	58.1566666666667	85.41	96.9233333333333	682.333333333333	625.666666666667
G10090_9585	11775	Ap3b2	0.1	0.18	0.1	0	0.1	0	0.16	0.31	0.19	0	0.17	0	1	2	2	0	1	0	0.126666666666667	0.0333333333333333	0.22	0.0566666666666667	1.66666666666667	0.333333333333333
G10090_8988	140477	Dmbx1	0.46	0	0.1	0	0.1	0.33	0.78	0	0.18	0	0.16	0.54	5	0	2	0	1	4	0.186666666666667	0.143333333333333	0.32	0.233333333333333	2.33333333333333	1.66666666666667
G10090_16211	22371	Vwf	3.79	4	7.9	1.68	5.13	2.75	6.39	6.96	14.49	2.79	8.56	4.58	90	105	360	37	120	75	5.23	3.18666666666667	9.28	5.31	185	77.3333333333333
G10090_5263	243547	Grip2	1.15	0.26	0.46	0.55	0.39	0.06	1.94	0.46	0.84	0.92	0.66	0.11	16	4	12	6	2	1	0.623333333333333	0.333333333333333	1.08	0.563333333333333	10.6666666666667	3
G10090_12919	330812	Rnf150	3.24	3.68	3.48	3.21	2.57	2	5.47	6.4	6.38	5.34	4.29	3.33	86	107	174	80	66	60	3.46666666666667	2.59333333333333	6.08333333333333	4.32	122.333333333333	68.6666666666667
G10090_13216	268417	Zkscan17	5.29	5.15	5.96	4.6	5.67	4.82	8.93	8.96	10.93	7.66	9.47	8.03	51	55	113	45	56	54	5.46666666666667	5.03	9.60666666666667	8.38666666666667	73	51.6666666666667
G10090_29099	94175	Hrg	0	0.2	0	0.24	0	0	0	0.35	0	0.39	0	0	0	1	0	1	0	0	0.0666666666666667	0.08	0.116666666666667	0.13	0.333333333333333	0.333333333333333
G10090_6541	15354	Hmgb3	103.04	100.86	53.1	111.38	95.95	103.07	173.89	175.55	97.32	185.32	160.07	171.83	418	447	404	423	376	470	85.6666666666667	103.466666666667	148.92	172.406666666667	423	423
G10090_3866	215193	Diexf	10.07	9.1	5.57	10.18	12.13	10.71	16.99	15.84	10.2	16.94	20.24	17.85	63	63	74	59	76	77	8.24666666666667	11.0066666666667	14.3433333333333	18.3433333333333	66.6666666666667	70.6666666666667
G10090_25595	14784	Grb2	35.59	38.79	37.27	33.98	34.25	49.89	60.06	67.51	68.32	56.54	57.14	83.17	243	291	487	221	230	390	37.2166666666667	39.3733333333333	65.2966666666667	65.6166666666667	340.333333333333	280.333333333333
G10090_9879	19207	Ptch2	0.87	0.61	1.59	0.94	0.87	0.51	1.47	1.06	2.91	1.57	1.44	0.85	8	7	30	9	9	8	1.02333333333333	0.773333333333333	1.81333333333333	1.28666666666667	15	8.66666666666667
G10090_20737	70611	Fbxo33	9.73	6.82	7.31	5.65	9.29	10.81	16.43	11.87	13.4	9.4	15.5	18.03	90	69	127	49	82	111	7.95333333333333	8.58333333333333	13.9	14.31	95.3333333333333	80.6666666666667
G10090_19541	101055745	Gm29721	0	0	0.13	0	0	0.2	0	0	0.23	0	0	0.34	0	0	1	0	0	0.96	0.0433333333333333	0.0666666666666667	0.0766666666666667	0.113333333333333	0.333333333333333	0.32
G10090_29658	22431	Wt1	0.12	0.33	0.77	0.77	0.25	0.64	0.2	0.58	1.42	1.29	0.42	1.07	1	3	12	6	2	6	0.406666666666667	0.553333333333333	0.733333333333333	0.926666666666667	5.33333333333333	4.66666666666667
G10090_6628	73469	Rnf38	11.3	11.08	9.45	10.99	7.98	12.63	19.08	19.28	17.32	18.28	13.3	21.05	152	164	242	140	104	192	10.61	10.5333333333333	18.56	17.5433333333333	186	145.333333333333
G10090_7672	100503915	Smpd5	1.98	1.16	1.27	0.98	0.87	2.06	3.34	2.01	2.33	1.64	1.46	3.43	9.3	6	11.08	5	4	11	1.47	1.30333333333333	2.56	2.17666666666667	8.79333333333333	6.66666666666667
G10090_15838	270599	Gm648	0	0	0	0	0	0.41	0	0	0	0	0	0.68	0	0	0	0	0	1	0	0.136666666666667	0	0.226666666666667	0	0.333333333333333
G10090_22039	106766	Stap2	5.84	4.88	4.23	1.63	3.95	3.61	9.86	8.49	7.75	2.71	6.6	6.02	23	21	34	6	16	16	4.98333333333333	3.06333333333333	8.7	5.11	26	12.6666666666667
G10090_33048	243510	Ccdc142	0.84	0.87	1.59	0.64	0.87	1.48	1.41	1.52	2.91	1.06	1.45	2.47	7	8	25	5	7	14	1.1	0.996666666666667	1.94666666666667	1.66	13.3333333333333	8.66666666666667
G10090_16182	72085	Osgepl1	3.9	2.97	6.94	3.4	3.53	4.6	6.59	5.17	12.71	5.66	5.9	7.66	19	16	66	16	16	18	4.60333333333333	3.84333333333333	8.15666666666667	6.40666666666667	33.6666666666667	16.6666666666667
G10090_4594	74117	Actr3	252.11	240.54	190.84	272.36	261.17	292.54	425.44	418.67	349.8	453.16	435.69	487.68	1711	1792	2463	1745	1716	2253	227.83	275.356666666667	397.97	458.843333333333	1988.66666666667	1904.66666666667
G10090_10741	11459	Acta1	2333.73	2734.17	125.04	232.65	279.32	232.33	3938.32	4758.89	229.19	387.09	465.97	387.3	8858.69	11349.8	888.26	826.08	1021.61	992.83	1730.98	248.1	2975.46666666667	413.453333333333	7032.25333333333	946.84
G10090_17470	30927	Snai3	0.49	0.45	0	0	0	0.22	0.83	0.79	0	0	0	0.37	2	2	0	0	0	1	0.313333333333333	0.0733333333333333	0.54	0.123333333333333	1.33333333333333	0.333333333333333
G10090_9325	68877	Maf1	18.76	19.75	33.56	19.81	16.18	25.13	31.65	34.38	61.51	32.96	27	41.89	83	95	277	81	68	125	24.0233333333333	20.3733333333333	42.5133333333333	33.95	151.666666666667	91.3333333333333
G10090_1667	228355	Madd	12.26	11.96	9.26	13.91	13.54	13.52	20.7	20.82	16.98	23.14	22.6	22.53	201	213	287	214	216	248	11.16	13.6566666666667	19.5	22.7566666666667	233.666666666667	226
G10090_7762	19697	Rela	28.29	26.87	33.71	22.2	29.31	30.58	47.74	46.78	61.78	36.93	48.9	50.99	186	195	429	144	189	243	29.6233333333333	27.3633333333333	52.1	45.6066666666667	270	192
G10090_1886	19035	Ppib	886.68	833.5	468.02	828.87	874.46	715.03	1496.34	1450.73	857.85	1379.09	1458.8	1191.99	2082.99	2137.97	2049.84	1816.98	1975.96	1886.92	729.4	806.12	1268.30666666667	1343.29333333333	2090.26666666667	1893.28666666667
G10090_8284	225908	Myrf	1.11	1.39	0.59	1.7	1.43	1.28	1.87	2.43	1.09	2.83	2.38	2.13	16	23	17	24	21	22	1.03	1.47	1.79666666666667	2.44666666666667	18.6666666666667	22.3333333333333
G10090_14230	231932	Gimap7	0.31	0.86	1.5	2.33	0.32	5.82	0.53	1.49	2.75	3.88	0.54	9.7	1	3	9	7	1	21	0.89	2.82333333333333	1.59	4.70666666666667	4.33333333333333	9.66666666666667
G10090_20219	319322	Sf3b2	135.62	131.29	87.46	127.09	152.59	118.43	228.87	228.51	160.3	211.45	254.56	197.42	1055	1124	1341	926	1141	1063	118.123333333333	132.703333333333	205.893333333333	221.143333333333	1173.33333333333	1043.33333333333
G10090_30083	68632	Myct1	3.65	3.22	4.9	2.31	3.92	2.4	6.17	5.6	8.98	3.84	6.55	4	27	26	68	16	28	20	3.92333333333333	2.87666666666667	6.91666666666667	4.79666666666667	40.3333333333333	21.3333333333333
G10090_1933	17913	Myo1c	43.15	45.48	62.01	39.28	41.54	39.06	72.82	79.15	113.67	65.35	69.3	65.12	565	651	1516	475	529	568	50.2133333333333	39.96	88.5466666666667	66.59	910.666666666667	524
G10090_6501	17191	Mbd2	67.97	71.94	70.85	81.07	74.42	85.01	114.71	125.21	129.86	134.89	124.15	141.71	328	380	641	367	347	464	70.2533333333333	80.1666666666667	123.26	133.583333333333	449.666666666667	392.666666666667
G10090_20238	433804	Zfp985	0	0	0	0	0	0.79	0	0	0	0	0	1.32	0	0	0	0	0	6.72	0	0.263333333333333	0	0.44	0	2.24
G10090_14606	11936	Fxyd2	1.62	4.46	14.67	0	6.76	8.69	2.73	7.76	26.89	0	11.27	14.49	2	6	34	0	8	12	6.91666666666667	5.15	12.46	8.58666666666667	14	6.66666666666667
G10090_14861	60425	Doc2g	0.56	0.51	0.77	0.3	0.29	1.67	0.95	0.89	1.41	0.5	0.49	2.79	2	2	6	1	1	7	0.613333333333333	0.753333333333333	1.08333333333333	1.26	3.33333333333333	3
G10090_1283	381582	Tmem240	0.28	0	0.61	0.3	0	1.03	0.48	0	1.12	0.51	0	1.71	1	0	4	1	0	3	0.296666666666667	0.443333333333333	0.533333333333333	0.74	1.66666666666667	1.33333333333333
G10090_20500	68920	1110065P20Rik	6.27	9.1	11.07	11.23	10.93	9.33	10.59	15.83	20.29	18.69	18.24	15.55	11.27	18	36.97	18.78	18.84	18.8	8.81333333333333	10.4966666666667	15.57	17.4933333333333	22.08	18.8066666666667
G10090_1345	14991	H2-M3	6.05	9.05	11.28	11.69	13.68	23.92	10.21	15.75	20.68	19.45	22.82	39.87	22.03	36	76.84	39.81	47.97	98	8.79333333333333	16.43	15.5466666666667	27.38	44.9566666666667	61.9266666666667
G10090_32339	14284	Fosl2	16.86	18.78	16.26	21.69	21.27	19.36	28.45	32.68	29.8	36.1	35.49	32.28	269	328	488	325	328	349	17.3	20.7733333333333	30.31	34.6233333333333	361.666666666667	334
G10090_1685	18795	Plcb1	1.41	1.88	4.27	1.84	1.29	1.58	2.39	3.27	7.82	3.06	2.15	2.63	27	40	156	33	24	34	2.52	1.57	4.49333333333333	2.61333333333333	74.3333333333333	30.3333333333333
G10090_21498	67439	Xab2	13.02	12.12	12.99	14.81	13.68	13.96	21.98	21.09	23.82	24.65	22.82	23.27	89	91	172	88	84	111	12.71	14.15	22.2966666666667	23.58	117.333333333333	94.3333333333333
G10090_13197	14272	Fnta	24.06	24.42	29.8	28.95	24.73	24.78	40.6	42.51	54.62	48.17	41.26	41.31	118	131	274	133	117	137	26.0933333333333	26.1533333333333	45.91	43.58	174.333333333333	129
G10090_20420	20302	Ccl3	3.73	3.91	5.73	6.29	4.99	8.55	6.29	6.8	10.5	10.47	8.32	14.25	7	8	20	11	9	18	4.45666666666667	6.61	7.86333333333333	11.0133333333333	11.6666666666667	12.6666666666667
G10090_31155	67876	Coq10b	8.9	7.12	15.79	9.03	6.69	6.32	15.02	12.4	28.95	15.03	11.16	10.53	40	35	133	38	29	32	10.6033333333333	7.34666666666667	18.79	12.24	69.3333333333333	33
G10090_7714	93703	Pcdhgb6	0.2	1.6	0.87	2.61	0.83	0.36	0.34	2.79	1.6	4.34	1.38	0.6	2.59	22.22	20.86	31.08	10.15	5.14	0.89	1.26666666666667	1.57666666666667	2.10666666666667	15.2233333333333	15.4566666666667
G10090_2997	229363	Gmps	105.3	98.33	48.57	109.5	115.02	96.53	177.7	171.15	89.03	182.19	191.88	160.92	1317	1348	1166	1276	1386	1357	84.0666666666667	107.016666666667	145.96	178.33	1277	1339.66666666667
G10090_10696	17992	Ndufa4	116.08	108.49	317.61	45.27	70.71	73.45	195.9	188.83	582.16	75.33	117.95	122.44	122	124	614	44	71	86	180.726666666667	63.1433333333333	322.296666666667	105.24	286.666666666667	67
G10090_15697	51813	Ccnc	47.35	40.54	21.92	47.8	50.12	48.87	79.91	70.56	40.18	79.54	83.61	81.47	250	244	262	245	265	304	36.6033333333333	48.93	63.55	81.54	252	271.333333333333
G10090_8320	71091	Cdkl1	0.91	0.42	0.49	0.3	1.73	0.25	1.54	0.73	0.9	0.5	2.89	0.41	4	2	4	1	7	1	0.606666666666667	0.76	1.05666666666667	1.26666666666667	3.33333333333333	3
G10090_31059	15944	Irgm1	19.91	19.07	29.17	22.84	25.55	83.75	33.61	33.18	53.46	38	42.62	139.62	113	118	309	121	140	539	22.7166666666667	44.0466666666667	40.0833333333333	73.4133333333333	180	266.666666666667
G10090_15271	12315	Calm3	78.64	88.08	85.37	71.6	69.9	77.81	132.71	153.31	156.48	119.14	116.61	129.72	457	560	931	390	392	510	84.03	73.1033333333333	147.5	121.823333333333	649.333333333333	430.666666666667
G10090_16988	100041306	Gm3264	0	0.39	0.63	0	1.02	1.59	0	0.68	1.16	0	1.7	2.66	0	3	2.73	0	4.97	2	0.34	0.87	0.613333333333333	1.45333333333333	1.91	2.32333333333333
G10090_23361	101056408	Gm15816	0.28	0.33	0	0	0	0	0.47	0.57	0	0	0	0	1.21	1.56	0	0	0	0	0.203333333333333	0	0.346666666666667	0	0.923333333333333	0
G10090_10304	100502777	Gm38422	0.87	0.48	0.28	1.14	0.54	0.15	1.47	0.83	0.51	1.89	0.91	0.26	5	3	3	6.11	3	1	0.543333333333333	0.61	0.936666666666667	1.02	3.66666666666667	3.37
G10090_17192	67422	Dhdds	4.93	5.17	8.39	4.74	5.98	6.5	8.32	8.99	15.37	7.89	9.97	10.84	41	47	131	37	48	61	6.16333333333333	5.74	10.8933333333333	9.56666666666667	73	48.6666666666667
G10090_5835	246317	Neto1	0.04	0.42	0.17	0	0	0	0.06	0.73	0.32	0	0	0	1	4	5	0	0	0	0.21	0	0.37	0	3.33333333333333	0
G10090_1847	208117	Aph1b	1.19	1.31	2.68	1.63	1.18	1.56	2.01	2.28	4.91	2.72	1.97	2.6	16.67	19.67	64.99	19.91	15.08	23.35	1.72666666666667	1.45666666666667	3.06666666666667	2.43	33.7766666666667	19.4466666666667
G10090_25155	232187	Smyd5	6.66	4.29	5.89	3.23	5.18	4.83	11.25	7.47	10.79	5.38	8.64	8.06	44	31	73	20	33	36	5.61333333333333	4.41333333333333	9.83666666666667	7.36	49.3333333333333	29.6666666666667
G10090_18075	19744	Rheb	282.42	282.91	162.59	312.44	323.79	273.48	476.6	492.42	298.01	519.85	540.15	455.9	1103	1208	1189	1142	1219	1203	242.64	303.236666666667	422.343333333333	505.3	1166.66666666667	1188
G10090_20061	11568	Aebp1	133.88	146.25	155.82	135.38	163.84	76.33	225.93	254.55	285.6	225.25	273.33	127.25	1471	1759	3219	1396	1739	947	145.316666666667	125.183333333333	255.36	208.61	2149.66666666667	1360.66666666667
G10090_27837	14473	Gc	0.21	0	0	0.45	0	0	0.36	0	0	0.75	0	0	1	0	0	2	0	0	0.07	0.15	0.12	0.25	0.333333333333333	0.666666666666667
G10090_15558	75555	1700020D05Rik	0	0	0.64	0	2.89	0.35	0	0	1.17	0	4.82	0.59	0	0	3	0	7	1	0.213333333333333	1.08	0.39	1.80333333333333	1	2.66666666666667
G10090_511	57811	Rgr	0	0	0.13	0	0	0	0	0	0.23	0	0	0	0	0	1	0	0	0	0.0433333333333333	0	0.0766666666666667	0	0.333333333333333	0
G10090_11786	19217	Ptger2	0.59	0.27	0.79	0.79	0.39	1.65	1	0.47	1.44	1.31	0.64	2.75	6	3	15	6	3	16	0.55	0.943333333333333	0.97	1.56666666666667	8	8.33333333333333
G10090_20375	105245868	Gm48909	0	0.71	0.49	1.28	0	0.59	0	1.24	0.9	2.12	0	0.99	0	1.31	1.55	2.01	0	1.12	0.4	0.623333333333333	0.713333333333333	1.03666666666667	0.953333333333333	1.04333333333333
G10090_25486	13874	Ereg	0.18	0.16	0.19	0.67	0.46	0.87	0.3	0.28	0.35	1.11	0.77	1.46	2	2	4	7	5	11	0.176666666666667	0.666666666666667	0.31	1.11333333333333	2.66666666666667	7.66666666666667
G10090_19890	15002	H2-Ob	0.14	0	0.45	0	0	2.5	0.24	0	0.83	0	0	4.17	1	0	6	0	0	20	0.196666666666667	0.833333333333333	0.356666666666667	1.39	2.33333333333333	6.66666666666667
G10090_5540	381836	Sbk2	4.26	0.5	0.44	1.13	0.28	0	7.19	0.87	0.8	1.88	0.47	0	16	2	3	3	1	0	1.73333333333333	0.47	2.95333333333333	0.783333333333333	7	1.33333333333333
G10090_1986	232491	Pyroxd1	2.38	3.49	6.8	1.8	3.64	6.64	4.02	6.07	12.46	2.99	6.07	11.07	19.42	28.19	99.96	18.06	30.42	56.09	4.22333333333333	4.02666666666667	7.51666666666667	6.71	49.19	34.8566666666667
G10090_21720	110648	Lmx1a	0.11	0.1	0.42	0	0	0.2	0.19	0.17	0.76	0	0	0.33	1	1	7	0	0	2	0.21	0.0666666666666667	0.373333333333333	0.11	3	0.666666666666667
G10090_18878	59053	Hgh1	0.8	0.95	3.02	1.55	0.81	1.56	1.35	1.65	5.54	2.58	1.34	2.6	5	6	30	8	4	8	1.59	1.30666666666667	2.84666666666667	2.17333333333333	13.6666666666667	6.66666666666667
G10090_5400	20536	Slc4a3	4.07	3.84	2.93	0.92	3.16	1.52	6.86	6.68	5.37	1.53	5.27	2.53	44	49	61	10	31	18	3.61333333333333	1.86666666666667	6.30333333333333	3.11	51.3333333333333	19.6666666666667
G10090_19373	78908	Igsf3	3	3.19	2.28	2.71	2.41	1.55	5.06	5.56	4.18	4.51	4.01	2.58	60	70	86	51	47	35	2.82333333333333	2.22333333333333	4.93333333333333	3.7	72	44.3333333333333
G10090_18990	67272	Cmtm5	0	0	2.24	0	0	0	0	0	4.11	0	0	0	0	0	9	0	0	0	0.746666666666667	0	1.37	0	3	0
G10090_14904	228361	Ambra1	18.16	19.99	13.04	19.72	20.25	16.77	30.64	34.79	23.9	32.81	33.78	27.95	247	299	336	253	266	259	17.0633333333333	18.9133333333333	29.7766666666667	31.5133333333333	294	259.333333333333
G10090_14621	195727	Nhs	1.71	1.19	0.56	2.4	1.73	1.36	2.88	2.06	1.03	4	2.89	2.27	35	26	24	39	38	35	1.15333333333333	1.83	1.99	3.05333333333333	28.3333333333333	37.3333333333333
G10090_20269	328829	9830107B12Rik	0	0.12	0	0	0	0	0	0.22	0	0	0	0	0	1	0	0	0	0	0.04	0	0.0733333333333333	0	0.333333333333333	0
G10090_25083	16952	Anxa1	125.42	109.85	207.54	124.15	106.22	141.12	211.66	191.2	380.4	206.57	177.2	235.26	446	427	1381	413	364	565	147.603333333333	123.83	261.086666666667	206.343333333333	751.333333333333	447.333333333333
G10090_11820	101867	Rrp8	6.51	4.6	5.18	5.08	4.28	5.07	10.98	8.01	9.5	8.45	7.13	8.45	43	33	64	31	28	37	5.43	4.81	9.49666666666667	8.01	46.6666666666667	32
G10090_6889	230809	Pdik1l	2.63	3.35	1.92	3.06	2.63	3.41	4.44	5.84	3.52	5.09	4.39	5.69	33	45	44	35	31	47	2.63333333333333	3.03333333333333	4.6	5.05666666666667	40.6666666666667	37.6666666666667
G10090_32093	320184	Lrrc58	11.87	12.85	20.65	12.46	14.32	15.15	20.04	22.36	37.84	20.73	23.9	25.25	279.33	330.94	914.33	275.27	325.69	402.61	15.1233333333333	13.9766666666667	26.7466666666667	23.2933333333333	508.2	334.523333333333
G10090_28271	17906	Myl2	0	0	0.37	0	0.72	0	0	0	0.69	0	1.21	0	0	0	1	0	1	0	0.123333333333333	0.24	0.23	0.403333333333333	0.333333333333333	0.333333333333333
G10090_3106	20970	Sdc3	33.5	34.36	45.58	42.39	39.02	51.96	56.54	59.81	83.54	70.54	65.09	86.62	443	495	1118	521	494	769	37.8133333333333	44.4566666666667	66.63	74.0833333333333	685.333333333333	594.666666666667
G10090_17389	67139	Mis12	4.44	6.57	5.52	4.98	4.03	7.87	7.49	11.44	10.11	8.29	6.73	13.12	31	51	73	32	27	62	5.51	5.62666666666667	9.68	9.38	51.6666666666667	40.3333333333333
G10090_28041	66220	Zdhhc12	5.55	4.39	5.2	4.38	4.59	5.46	9.37	7.65	9.53	7.28	7.66	9.11	16	14	28	12	13	18	5.04666666666667	4.81	8.85	8.01666666666667	19.3333333333333	14.3333333333333
G10090_22923	74711	Ttll9	0	0	0.13	0	0	0	0	0	0.25	0	0	0	0	0	1	0	0	0	0.0433333333333333	0	0.0833333333333333	0	0.333333333333333	0
G10090_3045	66599	Rdm1	5.32	2.2	8.91	2.57	4.23	4.06	8.98	3.84	16.32	4.28	7.06	6.78	15	7	47	8	12	14	5.47666666666667	3.62	9.71333333333333	6.04	23	11.3333333333333
G10090_8165	69553	Ripor3	0.36	0.53	1.24	0.11	0.99	1.03	0.61	0.93	2.27	0.19	1.64	1.72	4	5	22	1	10	11	0.71	0.71	1.27	1.18333333333333	10.3333333333333	7.33333333333333
G10090_27826	24015	Abce1	70.54	65.15	45.97	77.11	65.66	70.17	119.03	113.4	84.25	128.29	109.54	116.97	724	732	887	732	651	806	60.5533333333333	70.98	105.56	118.266666666667	781	729.666666666667
G10090_20402	244962	Snx14	20.98	21.89	17.76	23.2	22.44	23.26	35.41	38.1	32.55	38.61	37.44	38.78	182	210	298	190	189	224	20.21	22.9666666666667	35.3533333333333	38.2766666666667	230	201
G10090_18180	83557	Lin28a	0.11	0	0	0	0	0	0.18	0	0	0	0	0	1	0	0	0	0	0	0.0366666666666667	0	0.06	0	0.333333333333333	0
G10090_18871	243914	Lgi4	2.76	2	6.06	1.38	2.37	2.68	4.66	3.47	11.1	2.29	3.96	4.47	24	20	98	12	20	28	3.60666666666667	2.14333333333333	6.41	3.57333333333333	47.3333333333333	20
G10090_9509	12946	Cr1l	20.43	20.79	36.05	18.17	18.12	26.56	34.48	36.19	66.08	30.23	30.22	44.28	78	95	271	70	72	119	25.7566666666667	20.95	45.5833333333333	34.91	148	87
G10090_103	67726	Fam114a2	8.19	6.83	12.14	7.73	8.04	8.11	13.82	11.88	22.26	12.85	13.41	13.53	60	53	164	58	56	69	9.05333333333333	7.96	15.9866666666667	13.2633333333333	92.3333333333333	61
G10090_943	108899	2700081O15Rik	5.5	7.45	13.91	4.85	8.14	5.37	9.28	12.96	25.5	8.06	13.58	8.96	69	95	303	58	93	76	8.95333333333333	6.12	15.9133333333333	10.2	155.666666666667	75.6666666666667
G10090_7821	83702	Akr1c6	1.8	0.69	0.21	0.31	1.88	1.03	3.03	1.2	0.38	0.51	3.13	1.71	6.18	2.61	1.33	1	6	4	0.9	1.07333333333333	1.53666666666667	1.78333333333333	3.37333333333333	3.66666666666667
G10090_18840	11774	Ap3b1	27.1	27.86	24.09	29.36	24.83	32.31	45.73	48.49	44.16	48.85	41.43	53.86	293	332	491	295	260	396	26.35	28.8333333333333	46.1266666666667	48.0466666666667	372	317
G10090_4496	333088	Kcp	1.59	2.31	1.85	0.64	1.68	0.84	2.68	4.02	3.39	1.06	2.8	1.39	24	36	49	8	24	13	1.91666666666667	1.05333333333333	3.36333333333333	1.75	36.3333333333333	15
G10090_10772	70247	Psmd1	70.42	75.14	62.32	69.07	60.21	66.55	118.84	130.78	114.22	114.93	100.45	110.95	614	717	1021	565	507	655	69.2933333333333	65.2766666666667	121.28	108.776666666667	784	575.666666666667
G10090_13671	117148	Necab2	0	0	0.15	0	0	0	0	0	0.28	0	0	0	0	0	1	0	0	0	0.05	0	0.0933333333333333	0	0.333333333333333	0
G10090_447	74440	Cmip	42.12	38.4	37.03	39.39	46.5	46.88	71.08	66.83	67.87	65.54	77.58	78.15	516	500	817	453	529	616	39.1833333333333	44.2566666666667	68.5933333333333	73.7566666666667	611	532.666666666667
G10090_10564	229725	Clcc1	6.84	7.41	12.84	5.7	7.24	8.06	11.54	12.9	23.53	9.49	12.07	13.43	39	51	136.64	31	40	54	9.03	7	15.99	11.6633333333333	75.5466666666667	41.6666666666667
G10090_15941	12316	Aspm	0.7	0.44	0.54	0.83	0.46	0.47	1.19	0.76	0.99	1.37	0.77	0.79	19	12	23	19	12	11	0.56	0.586666666666667	0.98	0.976666666666667	18	14
G10090_21072	50766	Crim1	8.64	7.5	11.96	8.56	9.32	8.73	14.58	13.05	21.92	14.24	15.55	14.56	141	134	337	130	147	161	9.36666666666667	8.87	16.5166666666667	14.7833333333333	204	146
G10090_1950	83436	Plekha2	4.6	7.24	7.35	7.84	5.92	13.39	7.76	12.61	13.47	13.04	9.87	22.32	63	108	192	101	79	206	6.39666666666667	9.05	11.28	15.0766666666667	121	128.666666666667
G10090_343	14766	Adgrg1	7.04	7.85	23.07	7.01	7.29	5.1	11.87	13.66	42.28	11.67	12.15	8.51	65	82	412	61	65	55	12.6533333333333	6.46666666666667	22.6033333333333	10.7766666666667	186.333333333333	60.3333333333333
G10090_28741	100039848	Gm2457	0	1.05	0.84	0	0	0	0	1.82	1.54	0	0	0	0	1.77	2.41	0	0	0	0.63	0	1.12	0	1.39333333333333	0
G10090_17380	56629	Dnase2b	0	0.06	0	0	0	0	0	0.11	0	0	0	0	0	1	0	0	0	0	0.02	0	0.0366666666666667	0	0.333333333333333	0
G10090_29409	11555	Adrb2	0.67	1.53	3.03	0.89	1.56	1.04	1.13	2.66	5.55	1.48	2.6	1.73	4	10	34	5	9	7	1.74333333333333	1.16333333333333	3.11333333333333	1.93666666666667	16	7
G10090_10626	319586	Celf5	0.09	0.23	0.19	0	0	0	0.15	0.4	0.34	0	0	0	1	3	4	0	0	0	0.17	0	0.296666666666667	0	2.66666666666667	0
G10090_15262	270672	Map3k15	0.35	0.16	0.71	0.46	0.45	1.4	0.59	0.28	1.29	0.77	0.75	2.33	4.09	2.06	15.6	5.08	5.13	18.52	0.406666666666667	0.77	0.72	1.28333333333333	7.25	9.57666666666667
G10090_5781	217893	Pacs2	11.15	12.67	13.49	10.65	9.33	13.54	18.82	22.06	24.72	17.72	15.57	22.57	166	203	378	149	133	218	12.4366666666667	11.1733333333333	21.8666666666667	18.62	249	166.666666666667
G10090_9547	11804	Aplp2	150.78	145.06	299.88	142.6	150.82	144.03	254.46	252.48	549.65	237.27	251.6	240.1	1450	1528	5443	1286	1399	1556	198.573333333333	145.816666666667	352.196666666667	242.99	2807	1413.66666666667
G10090_15769	66411	Tbcb	15.99	20.86	22.94	18.93	14.48	19.81	26.98	36.3	42.04	31.49	24.16	33.03	47	67	126	52	41	63	19.93	17.74	35.1066666666667	29.56	80	52
G10090_1334	230735	Epha10	0	0.17	0	0.08	0	0.2	0	0.3	0	0.13	0	0.33	0	1	0	1	0	3	0.0566666666666667	0.0933333333333333	0.1	0.153333333333333	0.333333333333333	1.33333333333333
G10090_2574	16408	Itgal	1.83	2.45	2.36	2.78	2.56	17.68	3.1	4.26	4.33	4.62	4.26	29.47	26	38	63	37	35	283	2.21333333333333	7.67333333333333	3.89666666666667	12.7833333333333	42.3333333333333	118.333333333333
G10090_13754	100198	H6pd	11.05	15.83	54.79	14.41	11.97	15.6	18.65	27.56	100.42	23.98	19.96	26.01	141	220	1310	172	147	225	27.2233333333333	13.9933333333333	48.8766666666667	23.3166666666667	557	181.333333333333
G10090_5680	71865	Fbxo30	4.1	4.92	3.82	5.01	6.37	4.84	6.92	8.56	7	8.33	10.62	8.07	51	64	91	58	74	70	4.28	5.40666666666667	7.49333333333333	9.00666666666667	68.6666666666667	67.3333333333333
G10090_30034	17149	Magoh	46.09	47.41	55.73	40.18	41.54	48.94	77.77	82.52	102.15	66.85	69.3	81.58	74	83	166	60	64	88	49.7433333333333	43.5533333333333	87.48	72.5766666666667	107.666666666667	70.6666666666667
G10090_6828	76357	Trmt5	1.86	3.6	5.22	3.37	4.76	4.96	3.13	6.26	9.56	5.61	7.95	8.26	11	18	45	14	24	26	3.56	4.36333333333333	6.31666666666667	7.27333333333333	24.6666666666667	21.3333333333333
G10090_30065	71909	Haus5	1.39	1.74	1.75	0.92	2.33	1.69	2.34	3.03	3.21	1.54	3.89	2.82	8	11	19	5	13	11	1.62666666666667	1.64666666666667	2.86	2.75	12.6666666666667	9.66666666666667
G10090_19856	57230	Sap30bp	19.76	22.06	16.27	16.77	22.53	18.16	33.35	38.4	29.82	27.91	37.59	30.27	108	132	167	86	119	112	19.3633333333333	19.1533333333333	33.8566666666667	31.9233333333333	135.666666666667	105.666666666667
G10090_19307	78896	1500015O10Rik	83.74	82.69	49.46	61.87	56.62	14.09	141.32	143.92	90.65	102.93	94.45	23.49	180	194	198	124	117	34	71.9633333333333	44.1933333333333	125.296666666667	73.6233333333333	190.666666666667	91.6666666666667
G10090_14013	12236	Bub1b	2.03	1.94	1.46	1.3	1.57	3.05	3.42	3.39	2.67	2.16	2.63	5.09	20	21	27	12	15	34	1.81	1.97333333333333	3.16	3.29333333333333	22.6666666666667	20.3333333333333
G10090_7370	20465	Sim2	3.19	2.22	1.08	2.61	2.51	1.83	5.39	3.86	1.98	4.34	4.18	3.04	27	23	20	22	16	17	2.16333333333333	2.31666666666667	3.74333333333333	3.85333333333333	23.3333333333333	18.3333333333333
G10090_2990	268980	Strn	6.78	6.3	6.72	8.17	5.33	7.24	11.45	10.96	12.32	13.6	8.89	12.07	97	106	240	109	77	141	6.6	6.91333333333333	11.5766666666667	11.52	147.666666666667	109
G10090_28280	67619	Nob1	8.46	8.17	8.91	6.28	8.04	11.68	14.28	14.22	16.32	10.44	13.42	19.47	36	38	71	25	33	56	8.51333333333333	8.66666666666667	14.94	14.4433333333333	48.3333333333333	38
G10090_18170	26876	Adh4	0	0	0	0	0.31	0	0	0	0	0	0.52	0	0	0	0	0	1	0	0	0.103333333333333	0	0.173333333333333	0	0.333333333333333
G10090_23277	77630	Prdm8	0.24	1.05	1.15	0.31	0.89	0.51	0.4	1.83	2.11	0.51	1.49	0.85	2	9	17	2	7	4	0.813333333333333	0.57	1.44666666666667	0.95	9.33333333333333	4.33333333333333
G10090_11926	78816	Gmip	5.13	5.05	8.04	5.16	6.11	10.94	8.65	8.79	14.73	8.59	10.2	18.25	53	56	157	51	62	127	6.07333333333333	7.40333333333333	10.7233333333333	12.3466666666667	88.6666666666667	80
G10090_18308	66757	Adat2	1.08	1.01	1.91	1.82	1.12	0.96	1.82	1.77	3.49	3.03	1.86	1.59	4	4.12	13.26	5	4	4	1.33333333333333	1.3	2.36	2.16	7.12666666666667	4.33333333333333
G10090_9636	56703	Pigo	2.17	0.97	3.99	1.15	1.5	2.29	3.66	1.69	7.32	1.91	2.5	3.82	22	12	75	12	14	25	2.37666666666667	1.64666666666667	4.22333333333333	2.74333333333333	36.3333333333333	17
G10090_7218	228785	Mylk2	26.74	29.96	0.21	0.21	0	0	45.13	52.15	0.38	0.35	0	0	195	251	2	1	0	0	18.97	0.07	32.5533333333333	0.116666666666667	149.333333333333	0.333333333333333
G10090_6808	108169093	Gm43828	2.12	2.74	2.2	1.43	2.52	4.12	3.58	4.76	4.04	2.38	4.2	6.86	19.4	27.39	37.86	12.25	22.23	42.5	2.35333333333333	2.69	4.12666666666667	4.48	28.2166666666667	25.66
G10090_8610	28199	Dcaf11	18.71	21.43	27.54	14.72	19	17.89	31.58	37.3	50.47	24.48	31.69	29.82	129	160	359	96	123	140	22.56	17.2033333333333	39.7833333333333	28.6633333333333	216	119.666666666667
G10090_22315	54194	Akap8l	38.68	30.52	26.23	38.49	37.11	36.56	65.27	53.11	48.08	64.04	61.91	60.94	209	181	266	196	194	221	31.81	37.3866666666667	55.4866666666667	62.2966666666667	218.666666666667	203.666666666667
G10090_21224	23960	Oas1g	3.42	3.43	0	0	4.91	4.17	5.77	5.97	0	0	8.19	6.96	17.96	19.72	0	0	24.9	24.73	2.28333333333333	3.02666666666667	3.91333333333333	5.05	12.56	16.5433333333333
G10090_23042	67270	Mrpl42	31.64	35.04	56.93	21.82	17.42	24.51	53.4	60.98	104.34	36.3	29.06	40.86	53	64	177	34	28	46	41.2033333333333	21.25	72.9066666666667	35.4066666666667	98	36
G10090_8592	276952	Rasl10b	0.12	0.22	0.13	0.25	0.61	0.32	0.2	0.38	0.23	0.42	1.03	0.53	1	2	2	2	5	3	0.156666666666667	0.393333333333333	0.27	0.66	1.66666666666667	3.33333333333333
G10090_7354	70351	Ppp4r1	12.21	14.16	15.55	14.57	13.87	13.66	20.61	24.65	28.5	24.25	23.13	22.78	127	163	289	141	140	158	13.9733333333333	14.0333333333333	24.5866666666667	23.3866666666667	193	146.333333333333
G10090_14380	94180	Acsbg1	0.41	0.9	0.72	1.01	0.77	2.16	0.69	1.58	1.33	1.68	1.28	3.6	3	8	11	7	6	18	0.676666666666667	1.31333333333333	1.2	2.18666666666667	7.33333333333333	10.3333333333333
G10090_6077	50765	Tfr2	2.58	2.33	2.58	3	3.26	1.81	4.36	4.06	4.74	4.99	5.44	3.02	22	21	38	23	26	17	2.49666666666667	2.69	4.38666666666667	4.48333333333333	27	22
G10090_12565	11306	Abcb7	17.11	16.97	10.11	20.81	19.75	18.48	28.87	29.54	18.53	34.62	32.96	30.81	268	291	298	306	299	327	14.73	19.68	25.6466666666667	32.7966666666667	285.666666666667	310.666666666667
G10090_890	57743	Sec61a2	6.92	7.98	10.5	5.08	5.14	6.92	11.68	13.89	19.25	8.44	8.57	11.53	54	67	164	37	40	56	8.46666666666667	5.71333333333333	14.94	9.51333333333333	95	44.3333333333333
G10090_12808	216080	Ube2d1	23.52	25.02	21.78	13.22	15.61	15.93	39.7	43.55	39.91	21.99	26.04	26.55	86	100	148	44	55	65	23.44	14.92	41.0533333333333	24.86	111.333333333333	54.6666666666667
G10090_22359	217012	Unc45b	7.23	7.66	4.68	0.89	1.52	0.74	12.21	13.33	8.59	1.49	2.53	1.24	69	80	84	8	14	8	6.52333333333333	1.05	11.3766666666667	1.75333333333333	77.6666666666667	10
G10090_24905	114564	Csprs	0.25	0	0.14	0.54	0.4	0.86	0.42	0	0.25	0.91	0.67	1.43	1.79	0	1.85	3.69	2.8	6.98	0.13	0.6	0.223333333333333	1.00333333333333	1.21333333333333	4.49
G10090_17855	226414	Dars	89.31	75.89	50.41	89.85	97.49	83.27	150.72	132.08	92.39	149.49	162.63	138.82	525	488	556	495	553	549	71.87	90.2033333333333	125.063333333333	150.313333333333	523	532.333333333333
G10090_19657	16973	Lrp5	9.55	11.74	14.86	12.37	9.88	8.89	16.11	20.44	27.24	20.58	16.48	14.83	134	178	390	163	134	141	12.05	10.38	21.2633333333333	17.2966666666667	234	146
G10090_30682	245195	Retnlg	0.73	0	3.15	1.57	1.52	1.95	1.23	0	5.77	2.61	2.54	3.26	1	0	8	2	2	3	1.29333333333333	1.68	2.33333333333333	2.80333333333333	3	2.33333333333333
G10090_3697	16985	Lsp1	140.23	148.19	118.78	101.33	141.59	90.81	236.65	257.92	217.71	168.59	236.21	151.39	656	754	998	434	629	421	135.733333333333	111.243333333333	237.426666666667	185.396666666667	802.666666666667	494.666666666667
G10090_1694	102334	Ankrd10	9.7	17.88	8.84	4.73	7.93	8.55	16.37	31.11	16.2	7.86	13.23	14.25	63	122	104	28	47	60	12.14	7.07	21.2266666666667	11.78	96.3333333333333	45
G10090_17689	58202	Nelfb	8.14	9.92	15.44	8.83	7.43	11.14	13.74	17.27	28.3	14.7	12.39	18.57	57	76	203	58	51	88	11.1666666666667	9.13333333333333	19.77	15.22	112	65.6666666666667
G10090_23945	12000	Avpr2	0	0.21	0	0	0	0	0	0.36	0	0	0	0	0	1	0	0	0	0	0.07	0	0.12	0	0.333333333333333	0
G10090_30502	67219	Med18	2.54	2.53	2.34	3.69	2.63	3.07	4.28	4.4	4.28	6.14	4.39	5.12	11	12	19	15	11	15	2.47	3.13	4.32	5.21666666666667	14	13.6666666666667
G10090_8428	24050	Sept3	2.87	1.61	2.84	2.35	2.53	3.58	4.84	2.81	5.21	3.92	4.22	5.97	25	22	48	20	22	37	2.44	2.82	4.28666666666667	4.70333333333333	31.6666666666667	26.3333333333333
G10090_9672	110854	Ptpa	27.87	33.69	73.53	22.31	30.35	35.67	47.04	58.65	134.78	37.12	50.63	59.46	190	252	943	143	198	274	45.03	29.4433333333333	80.1566666666667	49.07	461.666666666667	205
G10090_7581	75735	Pank1	2.11	2.19	2.44	2.92	2.25	2.46	3.56	3.82	4.46	4.86	3.75	4.09	38	44	84	50	39	49	2.24666666666667	2.54333333333333	3.94666666666667	4.23333333333333	55.3333333333333	46
G10090_8222	17112	Tm4sf1	17.46	21.07	23.37	17.04	16.54	11.68	29.46	36.67	42.84	28.35	27.59	19.47	69	92	173	65	65	52	20.6333333333333	15.0866666666667	36.3233333333333	25.1366666666667	111.333333333333	60.6666666666667
G10090_20111	67890	Ufm1	7.05	9.28	10.24	6.62	6.2	8.46	11.9	16.15	18.77	11.02	10.34	14.1	93	134	254	82	79	126	8.85666666666667	7.09333333333333	15.6066666666667	11.82	160.333333333333	95.6666666666667
G10090_2896	22628	Ywhag	74.29	76.21	118.68	74.98	63.08	77.83	125.37	132.64	217.53	124.75	105.23	129.74	717	805	2153	679	588	848	89.7266666666667	71.9633333333333	158.513333333333	119.906666666667	1225	705
G10090_11744	67463	Poc5	2.1	2.05	3.23	1.6	1.41	1.99	3.54	3.57	5.92	2.66	2.35	3.32	21	21	56	14	15	19	2.46	1.66666666666667	4.34333333333333	2.77666666666667	32.6666666666667	16
G10090_3587	18984	Por	17.02	19.95	106.18	15.93	18.48	21.31	28.73	34.73	194.61	26.5	30.84	35.53	114	146	1330	100	119	161	47.7166666666667	18.5733333333333	86.0233333333333	30.9566666666667	530	126.666666666667
G10090_22862	24069	Sufu	4.33	5.38	6.65	4.7	5.84	4.92	7.31	9.36	12.19	7.82	9.74	8.2	53	72	153	54	69	68	5.45333333333333	5.15333333333333	9.62	8.58666666666667	92.6666666666667	63.6666666666667
G10090_1959	622127	Cyp3a57	0	0	0	0	0	0	0	0	0	0	0	0	0	0	0	0	0	0	0	0	0	0	0	0
G10090_12741	11767	Ap1m1	16.81	19.41	22.54	17.25	13.17	23.15	28.37	33.78	41.31	28.71	21.97	38.59	87	109	217	83	66	134	19.5866666666667	17.8566666666667	34.4866666666667	29.7566666666667	137.666666666667	94.3333333333333
G10090_9176	68929	Mospd3	22.57	20.12	28.05	17.22	18.03	19.65	38.09	35.02	51.42	28.65	30.08	32.76	76	74	177	55	58	74	23.58	18.3	41.51	30.4966666666667	109	62.3333333333333
G10090_24063	11655	Alas1	17.82	20.74	37.96	15.14	16.44	24.68	30.08	36.1	69.58	25.2	27.43	41.14	128	163	512	102	114	200	25.5066666666667	18.7533333333333	45.2533333333333	31.2566666666667	267.666666666667	138.666666666667
G10090_19737	71939	Apol6	1.82	1.97	49.91	1.57	2.26	16.39	3.08	3.44	91.48	2.61	3.77	27.32	11	13	569	9	13	108	17.9	6.74	32.6666666666667	11.2333333333333	197.666666666667	43.3333333333333
G10090_3621	170770	Bbc3	0.97	2.37	1.77	1.3	2.02	2.6	1.65	4.12	3.25	2.17	3.37	4.33	5	12	16	6	8	12	1.70333333333333	1.97333333333333	3.00666666666667	3.29	11	8.66666666666667
G10090_15268	108077	Skiv2l	11.88	11.03	14.98	8.47	9.68	12	20.06	19.21	27.46	14.09	16.15	20.01	127	129	301	85	100	145	12.63	10.05	22.2433333333333	16.75	185.666666666667	110
G10090_19428	671232	Topaz1	0	0	0.12	0	0	0	0	0	0.22	0	0	0	0	0	3	0	0	0	0.04	0	0.0733333333333333	0	1	0
G10090_12723	212483	Fam193b	12.86	9.76	14.95	12.25	13.43	16.46	21.7	16.99	27.41	20.37	22.4	27.44	130	110	289	117	123	187	12.5233333333333	14.0466666666667	22.0333333333333	23.4033333333333	176.333333333333	142.333333333333
G10090_9953	239463	Fam83a	2.37	3.17	3.6	1.95	2.27	1.78	4	5.52	6.6	3.24	3.79	2.97	13	19	37	10	12	11	3.04666666666667	2	5.37333333333333	3.33333333333333	23	11
G10090_3610	213990	Agap3	33.91	31.52	23.5	32.25	29.73	29.69	57.23	54.87	43.08	53.66	49.59	49.49	255	250	355	229	227	252	29.6433333333333	30.5566666666667	51.7266666666667	50.9133333333333	286.666666666667	236
G10090_15222	74770	Hhatl	5.35	5.7	0	0	0	0	9.02	9.93	0	0	0	0	24	27	0	0	0	0	3.68333333333333	0	6.31666666666667	0	17	0
G10090_9510	11777	Ap3s1	110.06	92.11	126.75	106.51	100.94	99.48	185.73	160.33	232.33	177.22	168.39	165.84	430	393	924	390	381	438	109.64	102.31	192.796666666667	170.483333333333	582.333333333333	403
G10090_2955	17179	Matk	2.71	3.62	5.07	2.89	2.81	8.5	4.58	6.3	9.29	4.81	4.69	14.18	13	19	45	13	12	46	3.8	4.73333333333333	6.72333333333333	7.89333333333333	25.6666666666667	23.6666666666667
G10090_14988	102294	Cyp4v3	7.04	7.37	20.84	7.78	7.82	20.98	11.88	12.82	38.21	12.94	13.04	34.97	55	63	306	57	59	185	11.75	12.1933333333333	20.97	20.3166666666667	141.333333333333	100.333333333333
G10090_1010	207607	Ccdc40	0	0.07	0.04	0	0	0.09	0	0.12	0.07	0	0	0.15	0	1	1	0	0	1	0.0366666666666667	0.03	0.0633333333333333	0.05	0.666666666666667	0.333333333333333
G10090_9264	22337	Vdr	2.89	2.56	2.35	2.54	4.05	4.89	4.88	4.46	4.31	4.22	6.75	8.16	34	33	52	28	46	65	2.6	3.82666666666667	4.55	6.37666666666667	39.6666666666667	46.3333333333333
G10090_5157	50497	Hspa14	10.04	12.48	18.33	10.74	9.28	14.64	16.94	21.72	33.6	17.88	15.49	24.4	61	80	173	60	62	91	13.6166666666667	11.5533333333333	24.0866666666667	19.2566666666667	104.666666666667	71
G10090_33154	215449	Rap1b	240.73	241.96	211	250.64	270.03	269.81	406.24	421.13	386.75	417.02	450.47	449.79	1218	1339	2002	1188	1318	1539	231.23	263.493333333333	404.706666666667	439.093333333333	1519.66666666667	1348.33333333333
G10090_10510	67203	Nde1	9.93	9.86	11.58	8.46	7.39	8.48	16.76	17.15	21.23	14.07	12.33	14.13	59	66	130	47	43	57	10.4566666666667	8.11	18.38	13.51	85	49
G10090_7156	72585	Lypd1	0	0	0.2	0	0	0.28	0	0	0.36	0	0	0.47	0	0	6.2	0	0	5.33	0.0666666666666667	0.0933333333333333	0.12	0.156666666666667	2.06666666666667	1.77666666666667
G10090_17638	212933	Pm20d1	0.32	0.24	1.73	0.11	0.33	0	0.53	0.42	3.18	0.19	0.55	0	3	1	31	1	3	0	0.763333333333333	0.146666666666667	1.37666666666667	0.246666666666667	11.6666666666667	1.33333333333333
G10090_25961	20324	Cavin2	4.04	4.25	83.48	2.35	3.05	9.99	6.82	7.41	153.01	3.91	5.08	16.65	33	38	1280	18	24	92	30.59	5.13	55.7466666666667	8.54666666666667	450.333333333333	44.6666666666667
G10090_6529	76073	Pcgf5	8.78	6.88	6.77	6.05	7.42	11.37	14.82	11.98	12.41	10.06	12.38	18.95	56	51	96	50	48	85	7.47666666666667	8.28	13.07	13.7966666666667	67.6666666666667	61
G10090_13799	11674	Aldoa	2008.02	1980.34	1347.43	1184.07	1385.51	1343.42	3388.67	3446.82	2469.74	1970.1	2311.35	2239.53	7329.54	7891.16	9546.33	4170.95	4994.26	5722.61	1778.59666666667	1304.33333333333	3101.74333333333	2173.66	8255.67666666667	4962.60666666667
G10090_7011	93888	Pcdhb17	1.94	3.03	2.19	1.34	1.77	1.92	3.28	5.27	4.01	2.23	2.96	3.2	17	29	36	11	15	19	2.38666666666667	1.67666666666667	4.18666666666667	2.79666666666667	27.3333333333333	15
G10090_8737	114604	Prdm15	3.06	5.14	3.32	4.52	4.1	4.5	5.16	8.95	6.08	7.52	6.83	7.5	40	68	80	54	50	68	3.84	4.37333333333333	6.73	7.28333333333333	62.6666666666667	57.3333333333333
G10090_20524	231147	Sh3tc1	2.53	3.7	11.87	2.99	3.4	5.68	4.28	6.43	21.76	4.97	5.67	9.48	29	43	246	29	35	65	6.03333333333333	4.02333333333333	10.8233333333333	6.70666666666667	106	43
G10090_13515	215653	Rassf2	8.33	8.57	19	11.41	9.21	18.83	14.06	14.91	34.83	18.98	15.36	31.39	106	119	449	135	112	267	11.9666666666667	13.15	21.2666666666667	21.91	224.666666666667	171.333333333333
G10090_29545	67988	Tmx3	11.3	12.15	12.23	9.99	9.29	13.34	19.07	21.15	22.41	16.62	15.5	22.24	141	166	287	117	112	188	11.8933333333333	10.8733333333333	20.8766666666667	18.12	198	139
G10090_26026	105247050	Gm42226	0	0	0	0	0	0.95	0	0	0	0	0	1.58	0	0	0	0	0	6	0	0.316666666666667	0	0.526666666666667	0	2
G10090_32377	23832	Xcr1	0.08	0.23	0.44	0.18	0.17	1.18	0.14	0.4	0.81	0.29	0.29	1.96	1	3	10	2	2	16	0.25	0.51	0.45	0.846666666666667	4.66666666666667	6.66666666666667
G10090_22886	11689	Alox5	5.45	3.16	7.71	2.55	3.71	2.24	9.19	5.49	14.13	4.24	6.2	3.73	41	26	109	18	27	19	5.44	2.83333333333333	9.60333333333333	4.72333333333333	58.6666666666667	21.3333333333333
G10090_9655	74144	Robo4	7.8	8.26	18.97	7.47	9.84	7.4	13.17	14.38	34.78	12.44	16.41	12.34	73	79	318	63	84	79	11.6766666666667	8.23666666666667	20.7766666666667	13.73	156.666666666667	75.3333333333333
G10090_26177	22687	Zpr1	11.05	10.79	10.76	9.1	8.32	11.46	18.65	18.77	19.72	15.15	13.88	19.1	88	94	161	68	64	103	10.8666666666667	9.62666666666667	19.0466666666667	16.0433333333333	114.333333333333	78.3333333333333
G10090_10851	56878	Rbms1	40.71	44.86	44.61	45.18	39.43	43.9	68.7	78.08	81.77	75.17	65.77	73.18	381	429	791	378	346	451	43.3933333333333	42.8366666666667	76.1833333333333	71.3733333333333	533.666666666667	391.666666666667
G10090_15410	66142	Cox7b	43.04	44.99	104.48	30.01	35.45	54.92	72.63	78.3	191.51	49.94	59.14	91.56	106	121	480	69	84	152	64.17	40.1266666666667	114.146666666667	66.88	235.666666666667	101.666666666667
G10090_5861	330963	Ankdd1a	0	0	0	0.06	0	0.05	0	0	0	0.1	0	0.08	0	0	0	1	0	1	0	0.0366666666666667	0	0.06	0	0.666666666666667
G10090_14361	22415	Wnt3	6.55	7.3	1.97	7.01	5.9	5.06	11.05	12.7	3.61	11.66	9.84	8.44	28	33	18	27	27	25	5.27333333333333	5.99	9.12	9.98	26.3333333333333	26.3333333333333
G10090_19496	320825	Samd5	0	0	0.32	0.16	0	0	0	0	0.59	0.27	0	0	0	0	4	1	0	0	0.106666666666667	0.0533333333333333	0.196666666666667	0.09	1.33333333333333	0.333333333333333
G10090_19831	66859	Slc16a9	0.73	0.86	1.17	0.13	0.65	0.22	1.23	1.5	2.14	0.22	1.08	0.37	7	9	21	1	6	2	0.92	0.333333333333333	1.62333333333333	0.556666666666667	12.3333333333333	3
G10090_20458	319172	Hist1h2ab	3.76	0	0.69	1.41	2.51	6.12	6.35	0	1.27	2.35	4.18	10.2	4.09	0	1.38	1.42	2.6	7.41	1.48333333333333	3.34666666666667	2.54	5.57666666666667	1.82333333333333	3.81
G10090_24282	77446	Heg1	9.66	12.59	27.55	9.18	11.37	9.03	16.31	21.92	50.5	15.27	18.97	15.06	218	315	1135	191	240	223	16.6	9.86	29.5766666666667	16.4333333333333	556	218
G10090_29231	18515	Pbx2	19.45	19.85	23.63	24.6	24.45	22.7	32.82	34.56	43.32	40.92	40.78	37.84	145	162	331	172	176	191	20.9766666666667	23.9166666666667	36.9	39.8466666666667	212.666666666667	179.666666666667
G10090_1360	71648	Optn	4.63	3.37	14.94	2.22	2.74	3.11	7.82	5.87	27.38	3.7	4.56	5.18	33	22	174	14	18	22	7.64666666666667	2.69	13.69	4.48	76.3333333333333	18
G10090_7233	216963	Git1	46.43	46.42	42.08	50.03	48.79	44.99	78.35	80.79	77.13	83.25	81.4	75	443	484	756	447	450	485	44.9766666666667	47.9366666666667	78.7566666666667	79.8833333333333	561	460.666666666667
G10090_22627	235330	Ttc12	3.66	6.1	3.79	3.51	3.51	3.93	6.17	10.62	6.95	5.84	5.86	6.55	21	36	36	18	17	24	4.51666666666667	3.65	7.91333333333333	6.08333333333333	31	19.6666666666667
G10090_22343	17390	Mmp2	304.34	357.71	282.67	259.01	291.08	86.21	513.59	622.61	518.12	430.95	485.6	143.72	2499	3215	4361	1995	2308	799	314.906666666667	212.1	551.44	353.423333333333	3358.33333333333	1700.66666666667
G10090_8351	67604	Get4	9.99	13.23	16.27	10.42	9	13.15	16.86	23.02	29.82	17.34	15.01	21.93	56	80	172	54	48	82	13.1633333333333	10.8566666666667	23.2333333333333	18.0933333333333	102.666666666667	61.3333333333333
G10090_14864	382252	Bclaf3	1.6	1.67	2.01	0.49	1.41	2.21	2.71	2.9	3.69	0.81	2.35	3.69	15	16	37	4	13	24	1.76	1.37	3.1	2.28333333333333	22.6666666666667	13.6666666666667
G10090_12251	108168740	Gm46731	1.12	0.92	2.17	0.73	1.69	1.99	1.89	1.6	3.98	1.21	2.82	3.32	3.86	3.46	13.97	2.35	5.61	7.7	1.40333333333333	1.47	2.49	2.45	7.09666666666667	5.22
G10090_23407	22044	Trh	0	0	0.15	0	0	0	0	0	0.28	0	0	0	0	0	1	0	0	0	0.05	0	0.0933333333333333	0	0.333333333333333	0
G10090_2068	16764	Aff3	0.66	0.65	0.62	0.7	0.34	0.58	1.11	1.12	1.13	1.16	0.57	0.97	13	15	23	13	7	13	0.643333333333333	0.54	1.12	0.9	17	11
G10090_14536	223666	Arhgap39	2.53	2.83	3.68	4.03	2.59	3.35	4.27	4.93	6.75	6.71	4.31	5.59	31	38	86	47	31	47	3.01333333333333	3.32333333333333	5.31666666666667	5.53666666666667	51.6666666666667	41.6666666666667
G10090_18999	330485	Tmem145	0	0.15	0.26	0.53	0.34	0	0	0.26	0.48	0.88	0.57	0	0	1	3	3	2	0	0.136666666666667	0.29	0.246666666666667	0.483333333333333	1.33333333333333	1.66666666666667
G10090_1037	234371	Tmem161a	6.66	8.63	8.78	4.31	4.66	6.2	11.24	15.03	16.09	7.16	7.77	10.34	52	75	126	31	35	55	8.02333333333333	5.05666666666667	14.12	8.42333333333333	84.3333333333333	40.3333333333333
G10090_24374	19400	Rapsn	4.23	3.24	0.77	0.47	1.38	0.85	7.14	5.64	1.4	0.79	2.31	1.42	18	15	6	2	6	4	2.74666666666667	0.9	4.72666666666667	1.50666666666667	13	4
G10090_12901	68298	Ncapd2	29.16	29.05	15.25	31.73	28.23	27.13	49.21	50.55	27.94	52.8	47.1	45.23	356	389	346	359	333	375	24.4866666666667	29.03	42.5666666666667	48.3766666666667	363.666666666667	355.666666666667
G10090_8054	20815	Srpk1	36.5	32.47	20.94	38.22	38.1	34.97	61.6	56.51	38.39	63.58	63.56	58.29	223	205	253	207	220	239	29.97	37.0966666666667	52.1666666666667	61.81	227	222
G10090_25334	68050	Akirin1	26.83	29.64	30.72	31.69	30.95	39.65	45.28	51.58	56.3	52.73	51.63	66.09	168	203	361	186	187	280	29.0633333333333	34.0966666666667	51.0533333333333	56.8166666666667	244	217.666666666667
G10090_20786	224481	Tfb1m	1.77	3.26	3.96	1.37	1.74	3.03	2.99	5.67	7.26	2.27	2.91	5.05	6	10	22	3	5	8	2.99666666666667	2.04666666666667	5.30666666666667	3.41	12.6666666666667	5.33333333333333
G10090_28304	69736	Nup37	5.29	5.12	5.31	5.99	4.45	5.25	8.92	8.92	9.73	9.96	7.43	8.76	17	18	31	18	14	19	5.24	5.23	9.19	8.71666666666667	22	17
G10090_10435	72149	Strada	4.36	5.13	7.59	4.02	4.83	4.87	7.35	8.93	13.92	6.68	8.06	8.12	25	32	81	21	26	31	5.69333333333333	4.57333333333333	10.0666666666667	7.62	46	26
G10090_4799	12229	Btk	4.47	4.63	5.87	3.17	3.85	11.08	7.54	8.05	10.75	5.28	6.43	18.47	30	34	74	20	25	84	4.99	6.03333333333333	8.78	10.06	46	43
G10090_18120	75863	Clec4g	0	0	0.17	0	0	0	0	0	0.32	0	0	0	0	0	1	0	0	0	0.0566666666666667	0	0.106666666666667	0	0.333333333333333	0
G10090_31835	67169	Nradd	1.72	2.51	3.49	2.94	3.21	2.74	2.89	4.37	6.39	4.89	5.35	4.58	5	8	19	8	9	9	2.57333333333333	2.96333333333333	4.55	4.94	10.6666666666667	8.66666666666667
G10090_30045	66521	Rwdd1	45.39	51.77	51.82	45.41	41.75	55.93	76.6	90.12	94.98	75.56	69.64	93.24	122	152	260	114	108	169	49.66	47.6966666666667	87.2333333333333	79.48	178	130.333333333333
G10090_14736	70369	Bag5	6.36	7.55	12.97	6.79	6.38	4.89	10.73	13.15	23.77	11.3	10.64	8.15	33	44	128	32	31	28	8.96	6.02	15.8833333333333	10.03	68.3333333333333	30.3333333333333
G10090_14774	67299	Dock7	13.09	13.45	11.35	14.4	14.81	12.28	22.09	23.42	20.8	23.96	24.71	20.48	252	265	372	238	234	247	12.63	13.83	22.1033333333333	23.05	296.333333333333	239.666666666667
G10090_14031	55993	Msh4	0	0	0	0	0.12	0	0	0	0	0	0.2	0	0	0	0	0	1	0	0	0.04	0	0.0666666666666667	0	0.333333333333333
G10090_29006	52575	Trmt10c	9.36	7.61	8.1	7.33	8.2	10.52	15.8	13.24	14.85	12.19	13.67	17.54	45	40	73	33	38	57	8.35666666666667	8.68333333333333	14.63	14.4666666666667	52.6666666666667	42.6666666666667
G10090_11755	59050	Nsa2	45.53	42.11	41.18	50.35	44.7	51.28	76.84	73.3	75.48	83.77	74.57	85.49	325	328.9	551.96	337	308	413	42.94	48.7766666666667	75.2066666666667	81.2766666666667	401.953333333333	352.666666666667
G10090_24847	231470	Fras1	0.17	0.08	0.09	0.06	0.15	0	0.29	0.15	0.17	0.1	0.25	0	6	4	6	2	5	0	0.113333333333333	0.07	0.203333333333333	0.116666666666667	5.33333333333333	2.33333333333333
G10090_10253	26754	Cops5	48.13	52.99	38.03	49.22	58.17	55.76	81.22	92.22	69.71	81.89	97.05	92.95	216	257	317	201	241	282	46.3833333333333	54.3833333333333	81.05	90.63	263.333333333333	241.333333333333
G10090_21052	66928	Dmac1	13.03	17.37	24.88	15.91	12.34	28.01	21.98	30.24	45.6	26.47	20.58	46.69	22	32	78	25	20	53	18.4266666666667	18.7533333333333	32.6066666666667	31.2466666666667	44	32.6666666666667
G10090_2926	14120	Fbp2	4.88	10.89	1.47	1.63	0	0.27	8.24	18.96	2.69	2.72	0	0.45	16	39	9	5	0	1	5.74666666666667	0.633333333333333	9.96333333333333	1.05666666666667	21.3333333333333	2
G10090_8346	94346	Tmem40	0	0.58	0	0	0	0	0	1.02	0	0	0	0	0	2	0	0	0	0	0.193333333333333	0	0.34	0	0.666666666666667	0
G10090_27373	57312	Mrps31	3.04	3.71	9.06	4.06	1.31	6.3	5.13	6.45	16.61	6.76	2.19	10.5	12	16	67	15	5	28	5.27	3.89	9.39666666666667	6.48333333333333	31.6666666666667	16
G10090_22007	14472	Gbx2	0.54	1.47	1.34	0.38	1.11	1.11	0.91	2.56	2.45	0.64	1.86	1.85	3	9	14	2	6	7	1.11666666666667	0.866666666666667	1.97333333333333	1.45	8.66666666666667	5
G10090_9758	12335	Capn3	4.25	4.42	0.19	0.82	0	0.92	7.17	7.7	0.35	1.36	0	1.53	36	41	3	6	0	8	2.95333333333333	0.58	5.07333333333333	0.963333333333333	26.6666666666667	4.66666666666667
G10090_13488	338371	Endov	1.79	2.25	3.78	1.85	1.12	2.17	3.02	3.92	6.92	3.08	1.87	3.62	20	26	68	17	15	21	2.60666666666667	1.71333333333333	4.62	2.85666666666667	38	17.6666666666667
G10090_120	380753	Atxn7l1	7.44	10.1	12.55	8.43	9.25	14.52	12.55	17.58	23	14.02	15.42	24.2	62	88	194	66	68	142	10.03	10.7333333333333	17.71	17.88	114.666666666667	92
G10090_33068	108167830	Gm46240	0	0	0.19	0	0	0	0	0	0.35	0	0	0	0	0	1	0	0	0	0.0633333333333333	0	0.116666666666667	0	0.333333333333333	0
G10090_1144	20750	Spp1	1328.29	1345.7	1791.75	1907.07	1454.28	1625.91	2241.57	2342.23	3284.14	3173.03	2426.08	2710.45	4824	5346	12182	6479	5092	6651	1488.58	1662.42	2622.64666666667	2769.85333333333	7450.66666666667	6074
G10090_27655	100045792	Ect2l	0	0	0	0	0.05	0	0	0	0	0	0.09	0	0	0	0	0	1	0	0	0.0166666666666667	0	0.03	0	0.333333333333333
G10090_5617	66923	Pbrm1	16.83	16.65	11.48	18.84	15.35	14.74	28.4	28.98	21.05	31.34	25.61	24.57	339	364	461	347	303	337	14.9866666666667	16.31	26.1433333333333	27.1733333333333	388	329
G10090_30478	12227	Btg2	4.25	6.65	10.98	5.69	6.16	12.69	7.17	11.58	20.13	9.47	10.27	21.15	35	60	170	44	49	118	7.29333333333333	8.18	12.96	13.63	88.3333333333333	70.3333333333333
G10090_11299	74126	Syvn1	31.92	29.85	31.27	34.86	29.04	35.77	53.86	51.96	57.32	58.01	48.45	59.63	281	288	502	296	251	352	31.0133333333333	33.2233333333333	54.38	55.3633333333333	357	299.666666666667
G10090_21657	19079	Prkab1	9.95	11.31	16.44	8.85	9.77	12.98	16.8	19.68	30.13	14.73	16.3	21.63	53	66	164	44	50	78	12.5666666666667	10.5333333333333	22.2033333333333	17.5533333333333	94.3333333333333	57.3333333333333
G10090_32427	20863	Stfa3	0	0	0	0	0	1.09	0	0	0	0	0	1.81	0	0	0	0	0	1	0	0.363333333333333	0	0.603333333333333	0	0.333333333333333
G10090_16102	319875	Tmprss11b	0.17	0	0	0	0	0	0.29	0	0	0	0	0	1	0	0	0	0	0	0.0566666666666667	0	0.0966666666666667	0	0.333333333333333	0
G10090_20544	22146	Tuba1c	797.61	750.42	391.74	834.76	878.32	731.84	1346.03	1306.12	718.03	1388.9	1465.25	1220	4124.17	4244.07	3798.76	4043.81	4381.34	4266.2	646.59	814.973333333333	1123.39333333333	1358.05	4055.66666666667	4230.45
G10090_9116	22253	Unc5c	0.31	0.39	0.38	0.38	0.57	0.28	0.53	0.69	0.69	0.63	0.95	0.46	8	11	18	9	14	8	0.36	0.41	0.636666666666667	0.68	12.3333333333333	10.3333333333333
G10090_19392	110454	Ly6a	189.65	197.04	283.26	154.08	196.78	432.69	320.05	342.96	519.2	256.36	328.28	721.31	460	513	1281.17	343	449	1180	223.316666666667	261.183333333333	394.07	435.316666666667	751.39	657.333333333333
G10090_10574	20310	Cxcl2	0.37	0	0.6	1.59	1.93	6.28	0.63	0	1.09	2.65	3.22	10.47	1	0	3	4	5	19	0.323333333333333	3.26666666666667	0.573333333333333	5.44666666666667	1.33333333333333	9.33333333333333
G10090_18558	22690	Zfp28	1.88	2.63	2.4	2.53	1.81	1.44	3.17	4.58	4.39	4.22	3.03	2.4	18	23	39	19	15	16	2.30333333333333	1.92666666666667	4.04666666666667	3.21666666666667	26.6666666666667	16.6666666666667
G10090_31770	320522	Bhlha9	0	0	0.18	0	0	0	0	0	0.32	0	0	0	0	0	1	0	0	0	0.06	0	0.106666666666667	0	0.333333333333333	0
G10090_17971	66481	Rps21	454.36	471.12	505.48	492.76	492.48	608.35	766.77	820	926.5	819.86	821.57	1014.15	351	395	713	351	362	521	476.986666666667	531.196666666667	837.756666666667	885.193333333333	486.333333333333	411.333333333333
G10090_14716	70425	Csnk1g3	18.13	15.46	13.55	19.38	19	19.65	30.6	26.9	24.83	32.25	31.69	32.76	213	198	298	213	214	258	15.7133333333333	19.3433333333333	27.4433333333333	32.2333333333333	236.333333333333	228.333333333333
G10090_17074	233073	U2af1l4	7.2	8.36	18.57	4.63	8.99	12.83	12.15	14.55	34.03	7.71	15	21.39	15	19	72	9	18	30	11.3766666666667	8.81666666666667	20.2433333333333	14.7	35.3333333333333	19
G10090_29484	69276	Sec62	58.6	51.11	55.34	55.09	60.87	56.31	98.89	88.97	101.43	91.66	101.54	93.86	470	477	991	420	469	531	55.0166666666667	57.4233333333333	96.43	95.6866666666667	646	473.333333333333
G10090_3516	208154	Btla	0	0.42	0.74	0.12	0.24	2.87	0	0.73	1.35	0.2	0.4	4.78	0	4	12	1	2	28	0.386666666666667	1.07666666666667	0.693333333333333	1.79333333333333	5.33333333333333	10.3333333333333
G10090_11673	19157	Cyth1	16	18.59	25.98	18.27	19.68	25.52	26.99	32.35	47.61	30.39	32.83	42.55	130	178	431	139	162	260	20.19	21.1566666666667	35.65	35.2566666666667	246.333333333333	187
G10090_14797	381801	Tatdn2	7.16	8.99	9.37	6.43	6.35	10.01	12.07	15.65	17.18	10.71	10.59	16.69	63	83	147	52	54	89	8.50666666666667	7.59666666666667	14.9666666666667	12.6633333333333	97.6666666666667	65
G10090_31823	211673	Arfgef1	18.94	22.05	15.17	23.04	21.42	24.82	31.96	38.37	27.81	38.34	35.74	41.37	364	464	549	416	398	539	18.72	23.0933333333333	32.7133333333333	38.4833333333333	459	451
G10090_26463	19041	Ppl	0.64	1.01	1.77	0.56	0.85	0.78	1.09	1.77	3.25	0.93	1.41	1.29	11	19	57	9	14	15	1.14	0.73	2.03666666666667	1.21	29	12.6666666666667
G10090_22695	19219	Ptger4	2.52	3.28	4.06	3.05	3.08	4.97	4.25	5.71	7.44	5.07	5.14	8.28	22	32	68	25	26	49	3.28666666666667	3.7	5.8	6.16333333333333	40.6666666666667	33.3333333333333
G10090_1446	319675	Cep295	1.68	2.01	1.96	1.71	1.12	2.07	2.84	3.5	3.59	2.84	1.87	3.44	34	47	76	32	23	50	1.88333333333333	1.63333333333333	3.31	2.71666666666667	52.3333333333333	35
G10090_5729	238386	Btbd7	9.11	9.12	7.23	8.82	6.61	7.02	15.38	15.87	13.26	14.68	11.02	11.69	153	177	313	134	115	153	8.48666666666667	7.48333333333333	14.8366666666667	12.4633333333333	214.333333333333	134
G10090_2527	320662	Casc1	0.31	0.49	0.19	0.2	0.1	1.4	0.53	0.86	0.35	0.34	0.16	2.34	2	2	2	1	1	15	0.33	0.566666666666667	0.58	0.946666666666667	2	5.66666666666667
G10090_16050	20422	Sem1	138.33	130.71	169.61	111.42	121.82	175.54	233.45	227.5	310.88	185.39	203.23	292.64	145	149	327	108	122	205	146.216666666667	136.26	257.276666666667	227.086666666667	207	145
G10090_23105	232970	Phldb3	0.66	0.46	0.71	0.53	1.03	0.88	1.12	0.79	1.3	0.89	1.72	1.47	4	3	8	3	6	6	0.61	0.813333333333333	1.07	1.36	5	5
G10090_14184	545654	Gm13285	0	0	0	0	0	0.36	0	0	0	0	0	0.6	0	0	0	0	0	0.49	0	0.12	0	0.2	0	0.163333333333333
G10090_9861	20867	Stip1	39.37	41.43	38.15	41.83	35	42.98	66.45	72.11	69.92	69.59	58.39	71.66	225	259	409	224	193	277	39.65	39.9366666666667	69.4933333333333	66.5466666666667	297.666666666667	231.333333333333
G10090_21737	22751	Zfp90	4.54	4.33	4.99	6.35	4.78	6.04	7.66	7.54	9.14	10.57	7.98	10.07	34	36	78	46	35	56	4.62	5.72333333333333	8.11333333333333	9.54	49.3333333333333	45.6666666666667
G10090_9815	106512	Gpsm3	14.07	17.7	22.25	14.1	16.43	28.12	23.74	30.81	40.78	23.46	27.4	46.88	48	66	142	45	54	108	18.0066666666667	19.55	31.7766666666667	32.58	85.3333333333333	69
G10090_17575	26405	Map3k2	4.39	4.28	3.1	4.46	4.4	4.33	7.41	7.46	5.68	7.41	7.34	7.22	130	139	173	124	126	145	3.92333333333333	4.39666666666667	6.85	7.32333333333333	147.333333333333	131.666666666667
G10090_20767	242377	Pm20d2	0.59	0.29	0.56	0	0	0.06	1	0.51	1.03	0	0	0.1	9	5	16	0	0	1	0.48	0.02	0.846666666666667	0.0333333333333333	10	0.333333333333333
G10090_21137	66901	Proz	0.16	0	0.08	0.17	0.16	0.28	0.27	0	0.15	0.28	0.27	0.47	1	0	1	1	1	2	0.08	0.203333333333333	0.14	0.34	0.666666666666667	1.33333333333333
G10090_1605	68626	Elac2	5.48	6.93	8.42	3.95	4.66	5.54	9.24	12.06	15.44	6.56	7.78	9.24	45	65	141	29	37	55	6.94333333333333	4.71666666666667	12.2466666666667	7.86	83.6666666666667	40.3333333333333
G10090_14289	213326	Scyl2	18.38	18.61	15.49	19.28	17.45	18.99	31.01	32.39	28.4	32.08	29.11	31.66	178	193	289	172	158	204	17.4933333333333	18.5733333333333	30.6	30.95	220	178
G10090_5126	207615	Wdr37	3.79	4.75	5.14	3.17	3.78	5.44	6.4	8.27	9.41	5.28	6.31	9.07	46	54	116	36	43	74	4.56	4.13	8.02666666666667	6.88666666666667	72	51
G10090_23898	20339	Sele	0.37	0.59	0.78	0.14	0.47	0.16	0.62	1.03	1.42	0.23	0.79	0.27	4	7	16	1	5	2	0.58	0.256666666666667	1.02333333333333	0.43	9	2.66666666666667
G10090_4529	442803	A830005F24Rik	0.43	0.39	0	0	0	0	0.72	0.68	0	0	0	0	1	1	0	0	0	0	0.273333333333333	0	0.466666666666667	0	0.666666666666667	0
G10090_2978	116838	Rims2	0	0	0.07	0	0	0.1	0	0	0.13	0	0	0.17	0	0	2	0	0	2	0.0233333333333333	0.0333333333333333	0.0433333333333333	0.0566666666666667	0.666666666666667	0.666666666666667
G10090_22538	27260	Plek2	6.02	6.65	3.35	2.95	7.8	8.01	10.15	11.57	6.13	4.9	13.02	13.36	24	29	25	11	30	36	5.34	6.25333333333333	9.28333333333333	10.4266666666667	26	25.6666666666667
G10090_15470	20558	Slfn4	5.79	3.61	5.04	2.8	5.16	8.87	9.77	6.28	9.25	4.66	8.6	14.79	62	42	96.44	21.01	46.53	105.98	4.81333333333333	5.61	8.43333333333333	9.35	66.8133333333333	57.84
G10090_6751	73893	Tmem202	0.42	0.39	0.45	0	0	0	0.71	0.67	0.83	0	0	0	1	1	2	0	0	0	0.42	0	0.736666666666667	0	1.33333333333333	0
G10090_4168	18578	Pde4b	11.72	14.43	9.35	9.47	14.25	15.87	19.77	25.12	17.14	15.76	23.78	26.46	112	158	180	90	135	176	11.8333333333333	13.1966666666667	20.6766666666667	22	150	133.666666666667
G10090_16097	212111	Inpp5a	12.09	12.66	19.4	10.53	7.84	9.73	20.41	22.03	35.56	17.52	13.09	16.22	91	101	266	70	57	78	14.7166666666667	9.36666666666667	26	15.61	152.666666666667	68.3333333333333
G10090_29211	56095	Ftsj3	13.75	14.48	14.37	10.34	13.84	11.49	23.21	25.21	26.33	17.2	23.09	19.16	105	121	206	74	102	99	14.2	11.89	24.9166666666667	19.8166666666667	144	91.6666666666667
G10090_5636	319885	Zcchc7	3.09	4.41	12.7	6.07	5.38	8.22	5.22	7.67	23.27	10.09	8.98	13.71	19	27	126	29	28	53	6.73333333333333	6.55666666666667	12.0533333333333	10.9266666666667	57.3333333333333	36.6666666666667
G10090_29830	22092	Rsph1	0.34	0	0.37	0.73	0.71	0	0.58	0	0.67	1.22	1.19	0	1	0	2	2	2	0	0.236666666666667	0.48	0.416666666666667	0.803333333333333	1	1.33333333333333
G10090_23689	207965	Vcpkmt	3.15	6.33	9.71	7.09	8.67	7.24	5.32	11.02	17.8	11.79	14.46	12.07	12	24	55	21	26	28	6.39666666666667	7.66666666666667	11.38	12.7733333333333	30.3333333333333	25
G10090_23442	226139	Cox15	2.85	4.2	4.41	2.83	2.39	3.92	4.8	7.31	8.08	4.71	3.99	6.53	37	59.76	107.81	34.56	30	57.51	3.82	3.04666666666667	6.73	5.07666666666667	68.19	40.69
G10090_4600	21869	Nkx2-1	0.73	0.22	0.13	0	0	0	1.23	0.39	0.24	0	0	0	3	1	1	0	0	0	0.36	0	0.62	0	1.66666666666667	0
G10090_6582	218461	Pde8b	4.81	3.14	2.04	3.5	2.85	4.98	8.11	5.46	3.75	5.82	4.76	8.3	52	36	41	35	29	61	3.33	3.77666666666667	5.77333333333333	6.29333333333333	43	41.6666666666667
G10090_23513	69260	Ing2	3.2	3.78	3.63	3.13	5.39	4.97	5.41	6.58	6.64	5.21	9	8.28	24	31	51	22	39	42	3.53666666666667	4.49666666666667	6.21	7.49666666666667	35.3333333333333	34.3333333333333
G10090_1340	380839	Serpinb1c	0	1.11	0.13	0.26	0.25	0	0	1.93	0.24	0.43	0.42	0	0	5	1	1	1	0	0.413333333333333	0.17	0.723333333333333	0.283333333333333	2	0.666666666666667
G10090_5381	17454	Mov10	7.91	11.18	8.92	9.61	10.54	11.32	13.34	19.46	16.35	15.99	17.59	18.87	73	114	158	85	94	118	9.33666666666667	10.49	16.3833333333333	17.4833333333333	115	99
G10090_9526	16151	Ikbkg	2.55	2.59	4.62	2.38	2.24	3.88	4.3	4.5	8.46	3.95	3.74	6.47	55	62	178	50	45	91	3.25333333333333	2.83333333333333	5.75333333333333	4.72	98.3333333333333	62
G10090_8619	19141	Lgmn	251.65	288.94	312.63	283.95	259.85	200.94	424.67	502.91	573.03	472.45	433.49	334.98	1261	1597	2938	1350	1255	1135	284.406666666667	248.246666666667	500.203333333333	413.64	1932	1246.66666666667
G10090_31187	213469	Lgi3	0.35	0.43	1	0.5	0.37	0.31	0.59	0.75	1.83	0.83	0.61	0.52	3	4	16	4	3	3	0.593333333333333	0.393333333333333	1.05666666666667	0.653333333333333	7.66666666666667	3.33333333333333
G10090_5973	68545	Ecscr	33.38	30.54	29.47	26.61	30.07	31.22	56.32	53.16	54.02	44.27	50.17	52.04	106	106	175	79	92	111	31.13	29.3	54.5	48.8266666666667	129	94
G10090_28584	94179	Krt23	0	0	0.14	0	0.26	0.22	0	0	0.25	0	0.44	0.37	0	0	1	0	1	1	0.0466666666666667	0.16	0.0833333333333333	0.27	0.333333333333333	0.666666666666667
G10090_259	14275	Folr1	0.89	0	0	0	0	0	1.51	0	0	0	0	0	2	0	0	0	0	0	0.296666666666667	0	0.503333333333333	0	0.666666666666667	0
G10090_3371	404634	H2afy2	3.87	2.57	3.19	4.84	1.46	1.6	6.53	4.47	5.85	8.06	2.43	2.67	21	14	30.96	23	7	10	3.21	2.63333333333333	5.61666666666667	4.38666666666667	21.9866666666667	13.3333333333333
G10090_3338	70357	Kcnip1	0.34	0.23	0	0.32	0.31	0	0.57	0.41	0	0.53	0.51	0	2	1	0	1	1	0	0.19	0.21	0.326666666666667	0.346666666666667	1	0.666666666666667
G10090_33178	56788	Scube2	2.3	2.67	0.78	0.78	2.6	0.09	3.88	4.65	1.43	1.3	4.33	0.15	22	28	14	7	24	1	1.91666666666667	1.15666666666667	3.32	1.92666666666667	21.3333333333333	10.6666666666667
G10090_27605	14559	Gdf1	0	0.27	0.3	0	0	0	0.01	0.47	0.55	0	0	0	0.03	1.05	2	0	0	0	0.19	0	0.343333333333333	0	1.02666666666667	0
G10090_29248	107868	Usp9y	0.05	0	0.07	0	0.05	0.13	0.08	0	0.13	0	0.08	0.22	1.01	0	3	0	1	3.24	0.04	0.06	0.07	0.1	1.33666666666667	1.41333333333333
G10090_15281	13690	Eif4g2	480.72	477.43	283.98	513.24	496.79	457.64	811.25	830.98	520.52	853.94	828.76	762.91	10175	11064	11316	10203	10164	10939	414.043333333333	489.223333333333	720.916666666667	815.203333333333	10851.6666666667	10435.3333333333
G10090_10080	67454	Ikbip	18.26	15.82	19.64	17.16	15.94	9.93	30.82	27.54	36	28.55	26.59	16.56	116	115	216	92	99	66	17.9066666666667	14.3433333333333	31.4533333333333	23.9	149	85.6666666666667
G10090_6118	69399	1700025G04Rik	8.88	9.46	6.41	9.21	7.3	7.16	14.98	16.47	11.76	15.33	12.18	11.93	104	125	147	93	74	93	8.25	7.89	14.4033333333333	13.1466666666667	125.333333333333	86.6666666666667
G10090_11260	14208	Ppm1g	239.45	236.87	124.25	261.69	267.99	231.65	404.09	412.29	227.74	435.41	447.07	386.17	1363	1475	1327	1396	1472	1487	200.19	253.776666666667	348.04	422.883333333333	1388.33333333333	1451.66666666667
G10090_12921	241035	Pkhd1	0.05	0	0	0	0	0	0.08	0	0	0	0	0	1	0	0	0	0	0	0.0166666666666667	0	0.0266666666666667	0	0.333333333333333	0
G10090_1266	15234	Hgf	1.38	1.9	2.6	2.89	2.91	2.15	2.33	3.31	4.76	4.8	4.85	3.58	10	14	33	20	21	17	1.96	2.65	3.46666666666667	4.41	19	19.3333333333333
G10090_20959	66443	Tnfaip8l1	0.8	0.59	1.62	1.02	1.99	1.56	1.35	1.02	2.97	1.7	3.32	2.6	5	4	19	6	12	11	1.00333333333333	1.52333333333333	1.78	2.54	9.33333333333333	9.66666666666667
G10090_9092	11676	Aldoc	23.72	19.37	6.88	20.51	26.9	32.1	40.04	33.72	12.6	34.12	44.88	53.51	169	151	92	137	185	258	16.6566666666667	26.5033333333333	28.7866666666667	44.17	137.333333333333	193.333333333333
G10090_15205	101055907	Gm15246	0.45	0.29	0.16	0.34	0	0.13	0.75	0.51	0.29	0.56	0	0.22	4	3	2	3	0	1	0.3	0.156666666666667	0.516666666666667	0.26	3	1.33333333333333
G10090_21366	504186	Chrna10	0.17	0	0.08	0	0.16	0	0.29	0	0.15	0	0.26	0	1.15	0	1	0	1	0	0.0833333333333333	0.0533333333333333	0.146666666666667	0.0866666666666667	0.716666666666667	0.333333333333333
G10090_260	20185	Ncor1	28.98	27.21	29.16	31.73	27.17	30.92	48.91	47.35	53.45	52.79	45.33	51.55	677.78	695.42	1257.22	694.01	604.71	798.16	28.45	29.94	49.9033333333333	49.89	876.806666666667	698.96
G10090_9310	98170	Tmem132a	4.98	6.34	6.11	4.95	6.2	7	8.41	11.04	11.2	8.24	10.34	11.67	48	66	109	44	57	74	5.81	6.05	10.2166666666667	10.0833333333333	74.3333333333333	58.3333333333333
G10090_18091	269642	Nat8l	0.17	0.31	21.88	0.12	0	1.34	0.28	0.54	40.11	0.2	0	2.24	3	6	733	2	0	27	7.45333333333333	0.486666666666667	13.6433333333333	0.813333333333333	247.333333333333	9.66666666666667
G10090_7080	244421	Lonrf1	2.64	1.64	1.56	2.01	1.96	2.26	4.46	2.85	2.85	3.35	3.26	3.76	28	19	31	20	20	27	1.94666666666667	2.07666666666667	3.38666666666667	3.45666666666667	26	22.3333333333333
G10090_12324	68968	Cdan1	2.3	3.25	2.87	3.06	2.5	2.8	3.88	5.67	5.26	5.09	4.17	4.66	40	62	94	50	42	55	2.80666666666667	2.78666666666667	4.93666666666667	4.64	65.3333333333333	49
G10090_15926	73473	Iws1	30.22	25.38	18.16	34.7	31.09	28.9	51	44.17	33.29	57.73	51.86	48.19	249	238	326	269	245	273	24.5866666666667	31.5633333333333	42.82	52.5933333333333	271	262.333333333333
G10090_8216	57915	Tbc1d1	9.84	13.81	7.51	8.44	10.3	9.14	16.61	24.05	13.76	14.04	17.18	15.24	95	146	165	75	88	101	10.3866666666667	9.29333333333333	18.14	15.4866666666667	135.333333333333	88
G10090_385	77577	Spns3	0	0.28	0.16	0.33	0	1.02	0	0.49	0.3	0.54	0	1.7	0	1	1	1	0	5	0.146666666666667	0.45	0.263333333333333	0.746666666666667	0.666666666666667	2
G10090_10207	16498	Kcnab2	6.92	6.12	7.99	7.23	7.38	12.27	11.68	10.66	14.65	12.03	12.31	20.45	67	65	145	66	69	134	7.01	8.96	12.33	14.93	92.3333333333333	89.6666666666667
G10090_1367	434797	Gm5640	0	0	0	0	0	0.12	0	0	0	0	0	0.19	0	0	0	0	0	1	0	0.04	0	0.0633333333333333	0	0.333333333333333
G10090_26742	227102	Ormdl1	9.15	6.47	6.55	9.99	8.41	13.66	15.45	11.26	12	16.63	14.03	22.77	44	34	59	45	39	74	7.39	10.6866666666667	12.9033333333333	17.81	45.6666666666667	52.6666666666667
G10090_11070	73835	Ifitm5	0	0	1.3	0	1.26	0.54	0	0	2.39	0	2.1	0.9	0	0	4	0	2	1	0.433333333333333	0.6	0.796666666666667	1	1.33333333333333	1
G10090_6351	270192	Rab6b	0.55	0.86	0.46	0.66	0.57	0.42	0.92	1.49	0.84	1.11	0.96	0.7	7	12	11	8	7	6	0.623333333333333	0.55	1.08333333333333	0.923333333333333	10	7
G10090_4507	100043381	Gm14308	0	1.32	0	0	1.99	0	0	2.29	0	0	3.32	0	0	17.69	0	0	23.64	0	0.44	0.663333333333333	0.763333333333333	1.10666666666667	5.89666666666667	7.88
G10090_9671	14029	Evx2	0.18	0	0	0.19	0	0	0.3	0	0	0.31	0	0	2	0	0	2	0	0	0.06	0.0633333333333333	0.1	0.103333333333333	0.666666666666667	0.666666666666667
G10090_10184	623661	Lipt1	2.25	1.03	3.65	1.34	1.82	0.67	3.8	1.8	6.69	2.22	3.03	1.11	9	4	28	5	7	3	2.31	1.27666666666667	4.09666666666667	2.12	13.6666666666667	5
G10090_13040	105638	Dph3	5.79	4.29	6.54	3.23	4.09	4.46	9.77	7.46	11.98	5.37	6.83	7.44	44	35	95	25	29	37	5.54	3.92666666666667	9.73666666666667	6.54666666666667	58	30.3333333333333
G10090_3463	319636	Fsd1l	1.22	0.85	0.96	0.37	0.37	0.37	2.05	1.49	1.76	0.61	0.62	0.62	24	16	36	7	7	9	1.01	0.37	1.76666666666667	0.616666666666667	25.3333333333333	7.66666666666667
G10090_9467	106947	Slc39a3	2.91	3.62	6.53	2.07	3.12	3.53	4.91	6.3	11.97	3.44	5.21	5.88	28	40	120	19	29	41	4.35333333333333	2.90666666666667	7.72666666666667	4.84333333333333	62.6666666666667	29.6666666666667
G10090_19024	69094	Tmem160	19.52	17.89	34.51	12.68	16.57	20.6	32.94	31.13	63.26	21.1	27.65	34.35	38	38	125	23	31	45	23.9733333333333	16.6166666666667	42.4433333333333	27.7	67	33
G10090_18997	17130	Smad6	8.62	5.88	7.23	7	7.51	5.46	14.55	10.24	13.25	11.65	12.53	9.09	66	51	104	51	55	45	7.24333333333333	6.65666666666667	12.68	11.09	73.6666666666667	50.3333333333333
G10090_13749	54188	Cpsf4	44.45	38.12	28.28	43.45	45.86	45.85	75.02	66.35	51.83	72.29	76.5	76.44	202	190	240	186	201	235	36.95	45.0533333333333	64.4	75.0766666666667	210.666666666667	207.333333333333
G10090_19624	17750	Mt2	262.12	331.25	524.8	216.05	162.45	250.81	442.35	576.55	961.91	359.47	271.01	418.11	322	443	1190	246	191	344	372.723333333333	209.77	660.27	349.53	651.666666666667	260.333333333333
G10090_12376	23955	Nek4	1.83	2.2	3.5	2.31	2.36	2.37	3.09	3.83	6.42	3.85	3.93	3.95	21	27	74.62	24	25	30	2.51	2.34666666666667	4.44666666666667	3.91	40.8733333333333	26.3333333333333
G10090_2403	211401	Mtss1	6.13	5.11	12.7	7.03	5.86	5.36	10.35	8.9	23.29	11.69	9.77	8.93	84	76	323	89	77	83	7.98	6.08333333333333	14.18	10.13	161	83
G10090_1645	71864	Fam217a	0	0	0.18	0	0.17	0	0	0	0.33	0	0.29	0	0	0	2	0	1	0	0.06	0.0566666666666667	0.11	0.0966666666666667	0.666666666666667	0.333333333333333
G10090_5407	68927	Ptcd2	5.77	5.07	11.83	4.44	5.03	8.6	9.74	8.82	21.67	7.38	8.39	14.34	25	24	96	18	21	42	7.55666666666667	6.02333333333333	13.41	10.0366666666667	48.3333333333333	27
G10090_5441	110521	Hivep1	4.07	4.57	4.85	5.42	3.6	5.02	6.88	7.96	8.89	9.02	6.01	8.37	96	119	217	121	83	136	4.49666666666667	4.68	7.91	7.8	144	113.333333333333
G10090_8623	110880	Scn4a	3.91	4.95	0.06	0.19	0	0.07	6.61	8.61	0.11	0.32	0	0.11	87	118	2	4	0	1	2.97333333333333	0.0866666666666667	5.11	0.143333333333333	69	1.66666666666667
G10090_10703	16646	Kpna1	51.21	49.99	28.27	49.76	47.38	47.35	86.42	87.01	51.82	82.8	79.04	78.94	569	608	609	514	504	600	43.1566666666667	48.1633333333333	75.0833333333333	80.26	595.333333333333	539.333333333333
G10090_7002	66867	Hmg20a	11.91	12.81	14.24	15.87	12.85	17.31	20.1	22.3	26.09	26.4	21.43	28.86	104	128	243	122	118	172	12.9866666666667	15.3433333333333	22.83	25.5633333333333	158.333333333333	137.333333333333
G10090_31407	18408	Slc25a15	0.97	1.28	2.41	1.03	1.12	1.62	1.64	2.23	4.42	1.72	1.86	2.71	9	13	42	9	10	17	1.55333333333333	1.25666666666667	2.76333333333333	2.09666666666667	21.3333333333333	12
G10090_31020	94284	Ugt1a6a	1.53	2.98	6.98	1.07	1.84	2.46	2.58	5.19	12.8	1.78	3.08	4.1	13.52	28.85	116.12	8.89	15.75	24.57	3.83	1.79	6.85666666666667	2.98666666666667	52.83	16.4033333333333
G10090_19742	66381	Rnf113a2	1.71	4.69	6.54	4.57	1.77	5.82	2.88	8.16	12	7.6	2.96	9.7	6	18	43	15	6	23	4.31333333333333	4.05333333333333	7.68	6.75333333333333	22.3333333333333	14.6666666666667
G10090_4745	268491	Meioc	0	0.15	0.13	0	0.08	0.29	0	0.26	0.24	0	0.14	0.48	0	2	3	0	1	4	0.0933333333333333	0.123333333333333	0.166666666666667	0.206666666666667	1.66666666666667	1.66666666666667
G10090_1596	67914	Coq9	41.07	43.19	51.75	30.95	29.81	31.59	69.31	75.18	94.86	51.49	49.74	52.66	180	207	425	127	126	156	45.3366666666667	30.7833333333333	79.7833333333333	51.2966666666667	270.666666666667	136.333333333333
G10090_21884	30791	Slc39a1	61.74	70.33	73.95	46.57	65.29	49.13	104.19	122.4	135.54	77.48	108.93	81.91	382	476	859	270	390	343	68.6733333333333	53.6633333333333	120.71	89.44	572.333333333333	334.333333333333
G10090_29106	230967	Cep104	3.56	4.29	5.38	3.68	2.85	3.73	6	7.46	9.87	6.13	4.76	6.22	41	59	127	42	39	52	4.41	3.42	7.77666666666667	5.70333333333333	75.6666666666667	44.3333333333333
G10090_3913	236899	Pcyt1b	0.23	0.36	0.25	0.17	0.16	0.28	0.39	0.62	0.46	0.28	0.27	0.46	3	5	6	2	2	4	0.28	0.203333333333333	0.49	0.336666666666667	4.66666666666667	2.66666666666667
G10090_2855	12747	Clk1	34.43	38.97	54.66	41.7	43.1	76.37	58.11	67.83	100.18	69.37	71.9	127.32	164	203	488	186	198	410	42.6866666666667	53.7233333333333	75.3733333333333	89.53	285	264.666666666667
G10090_16205	242341	Atp6v0d2	7.87	5.24	7.35	8.2	7.5	22.27	13.28	9.12	13.48	13.65	12.51	37.12	53	41	93	51	48	168	6.82	12.6566666666667	11.96	21.0933333333333	62.3333333333333	89
G10090_4584	208194	Exog	0.96	1.23	0.6	1.03	0.8	1.08	1.63	2.15	1.09	1.71	1.33	1.8	10	14	12	10	8	13	0.93	0.97	1.62333333333333	1.61333333333333	12	10.3333333333333
G10090_9100	56790	Supt20	15.95	15.44	13.8	13.53	15.52	15.13	26.91	26.87	25.3	22.51	25.89	25.23	139	155	244	112	138	157	15.0633333333333	14.7266666666667	26.36	24.5433333333333	179.333333333333	135.666666666667
G10090_6947	74499	Sost	0	0	0	0	0	0.18	0	0	0	0	0	0.29	0	0	0	0	0	1	0	0.06	0	0.0966666666666667	0	0.333333333333333
G10090_520	14527	Gcgr	0	0	0.6	0	0	0.18	0	0	1.11	0	0	0.29	0	0	6	0	0	1	0.2	0.06	0.37	0.0966666666666667	2	0.333333333333333
G10090_10225	108100	Baiap2	12.84	11.28	15.05	11.67	14	11.15	21.67	19.63	27.59	19.41	23.35	18.58	87	96	239	87	92	98	13.0566666666667	12.2733333333333	22.9633333333333	20.4466666666667	140.666666666667	92.3333333333333
G10090_31944	75612	Gns	59.53	70.41	112.52	77.4	68.31	95.04	100.47	122.54	206.24	128.78	113.97	158.44	618	800	2196	754	685	1114	80.82	80.25	143.083333333333	133.73	1204.66666666667	851
G10090_13443	65106	Arl6ip5	72.63	86.63	67.91	51.25	51.88	107.63	122.57	150.79	124.47	85.27	86.56	179.42	247	322	432	163	170	412	75.7233333333333	70.2533333333333	132.61	117.083333333333	333.666666666667	248.333333333333
G10090_19219	69772	Bdh2	2.56	0.67	1.82	1.57	0.76	0.98	4.32	1.17	3.34	2.61	1.27	1.63	7	2	10	4	2	3	1.68333333333333	1.10333333333333	2.94333333333333	1.83666666666667	6.33333333333333	3
G10090_25316	78306	Tsga10ip	0.44	0.2	0	0	0	0	0.75	0.35	0	0	0	0	2	1	0	0	0	0	0.213333333333333	0	0.366666666666667	0	1	0
G10090_7454	16524	Kcnj9	0	0.21	0	0	0	0.1	0	0.36	0	0	0	0.17	0	2	0	0	0	1	0.07	0.0333333333333333	0.12	0.0566666666666667	0.666666666666667	0.333333333333333
G10090_10952	210027	Slc35f3	6.57	2.99	1.24	3.42	4.11	3.39	11.09	5.2	2.27	5.69	6.85	5.65	31.02	16.57	11.8	14.38	18.18	16.23	3.6	3.64	6.18666666666667	6.06333333333333	19.7966666666667	16.2633333333333
G10090_27084	100859931	Gm20604	1.16	2.04	1.81	0	0	1.54	1.96	3.54	3.32	0	0	2.57	12	23	35.12	0	0	18	1.67	0.513333333333333	2.94	0.856666666666667	23.3733333333333	6
G10090_29302	11946	Atp5a1	203.17	199.76	301.17	177.26	186.66	191.13	342.87	347.69	552.03	294.92	311.39	318.62	1307	1406	3637	1069	1159	1387	234.7	185.016666666667	414.196666666667	308.31	2116.66666666667	1205
G10090_508	69597	Afg3l2	16.91	15.88	21.19	13.44	10.8	13.25	28.53	27.64	38.83	22.36	18.01	22.09	139	142	335	103	87	124	17.9933333333333	12.4966666666667	31.6666666666667	20.82	205.333333333333	104.666666666667
G10090_322	29809	Rabgap1l	6.11	4.27	7.42	5.38	6.35	8.3	10.32	7.43	13.6	8.96	10.59	13.84	97	80	194	69	84	138	5.93333333333333	6.67666666666667	10.45	11.13	123.666666666667	97
G10090_3918	68073	Fam173b	2.74	0.63	5.24	3.3	2.84	4.57	4.62	1.09	9.6	5.49	4.75	7.62	8	2	30	9	8	16	2.87	3.57	5.10333333333333	5.95333333333333	13.3333333333333	11
G10090_9971	117147	Acsm1	0	0	0	0	0	0	0	0	0	0	0	0	0	0	0	0	0	0	0	0	0	0	0	0
G10090_5837	14601	Ghrh	0.15	0	0	0.16	0.15	0.13	0.25	0	0	0.26	0.25	0.22	1	0	0	1	1	1	0.05	0.146666666666667	0.0833333333333333	0.243333333333333	0.333333333333333	1
G10090_33425	102639505	LOC102639505	0	0	0	0	0	0.45	0	0	0	0	0	0.75	0	0	0	0	0	4.2	0	0.15	0	0.25	0	1.4
G10090_3512	66648	Tpgs2	13.77	15.76	10.6	16.92	15.16	13.22	23.23	27.42	19.42	28.14	25.29	22.03	134	160	194	144	139	141	13.3766666666667	15.1	23.3566666666667	25.1533333333333	162.666666666667	141.333333333333
G10090_654	66597	Trim13	3.45	3.15	4.2	3.42	2.04	2.62	5.81	5.48	7.71	5.69	3.41	4.37	14	14	32	13	8	12	3.6	2.69333333333333	6.33333333333333	4.49	20	11
G10090_32361	11605	Gla	6.42	5.76	6.44	6.45	6.91	11.27	10.84	10.02	11.81	10.73	11.52	18.79	52	51	98	49	54	103	6.20666666666667	8.21	10.89	13.68	67	68.6666666666667
G10090_12182	67897	Rnmt	6.13	7.24	7.39	6.95	8.2	7.02	10.35	12.6	13.54	11.57	13.68	11.71	49	63	106	44	60	64	6.92	7.39	12.1633333333333	12.32	72.6666666666667	56
G10090_4569	78689	Naa35	30.21	27.72	14.61	30.06	24.28	24.15	50.99	48.25	26.78	50.02	40.51	40.26	177	173	179	169	133	160	24.18	26.1633333333333	42.0066666666667	43.5966666666667	176.333333333333	154
G10090_1792	227674	Ddx31	2.52	2.62	3.13	2.03	2.58	3.77	4.25	4.55	5.73	3.38	4.31	6.29	22	23	52	17	14	38	2.75666666666667	2.79333333333333	4.84333333333333	4.66	32.3333333333333	23
G10090_2396	269061	Cpsf7	73.97	65.46	40.16	71.4	68.95	64.41	124.82	113.93	73.6	118.8	115.03	107.37	713	690	727.96	644.99	642	700.98	59.8633333333333	68.2533333333333	104.116666666667	113.733333333333	710.32	662.656666666667
G10090_23839	15223	Foxj1	0	0.13	0	0	0	0	0	0.23	0	0	0	0	0	1	0	0	0	0	0.0433333333333333	0	0.0766666666666667	0	0.333333333333333	0
G10090_8026	15374	Jpt1	23.75	25.7	36.06	25.39	26.15	45.53	40.07	44.73	66.1	42.24	43.62	75.9	82	97	233	82	87	177	28.5033333333333	32.3566666666667	50.3	53.92	137.333333333333	115.333333333333
G10090_6014	59013	Hnrnph1	755.7	666.03	395.54	827.59	825.9	700.71	1275.3	1159.24	725	1376.97	1377.79	1168.12	3839	3692.03	3835	3927	4030	4032	605.756666666667	784.733333333333	1053.18	1307.62666666667	3788.67666666667	3996.33333333333
G10090_26520	106143	Cggbp1	17.92	15.83	22.73	17.43	19.64	24.51	30.24	27.55	41.65	29	32.77	40.86	209	202	497	190	221	322	18.8266666666667	20.5266666666667	33.1466666666667	34.21	302.666666666667	244.333333333333
G10090_17848	67226	Tmem19	6.89	6.53	10.31	7.2	7.9	10.07	11.63	11.37	18.89	11.99	13.18	16.78	56	57	157	54	60	91	7.91	8.39	13.9633333333333	13.9833333333333	90	68.3333333333333
G10090_16251	68047	Mpnd	12.26	11.1	22.88	6.79	9.77	12.17	20.69	19.32	41.93	11.3	16.3	20.29	54	54	190	28	42	61	15.4133333333333	9.57666666666667	27.3133333333333	15.9633333333333	99.3333333333333	43.6666666666667
G10090_24631	17292	Mesp1	0	0.34	0	0	0	0	0	0.6	0	0	0	0	0	1	0	0	0	0	0.113333333333333	0	0.2	0	0.333333333333333	0
G10090_20435	269774	Aak1	1	1.12	0.93	1.26	1.38	1.17	1.69	1.96	1.71	2.1	2.31	1.95	24	31.35	46.11	28.83	31.81	32	1.01666666666667	1.27	1.78666666666667	2.12	33.82	30.88
G10090_28565	67922	Fam32a	14.75	16.59	36.37	14.69	16.33	28.3	24.9	28.87	66.66	24.44	27.24	47.18	74	91	342	69	79	160	22.57	19.7733333333333	40.1433333333333	32.9533333333333	169	102.666666666667
G10090_11234	213393	Depp1	6.89	8.5	38.28	13.77	16.16	12.77	11.63	14.79	70.16	22.92	26.96	21.3	23	31	239	43	52	48	17.89	14.2333333333333	32.1933333333333	23.7266666666667	97.6666666666667	47.6666666666667
G10090_32472	22652	Mkrn3	0.15	0.41	0.32	0.47	0	0.13	0.25	0.71	0.58	0.79	0	0.22	1	3	4	3	0	1	0.293333333333333	0.2	0.513333333333333	0.336666666666667	2.66666666666667	1.33333333333333
G10090_23374	13867	Erbb3	8.95	8.01	3.83	12.68	8.69	8.17	15.1	13.94	7.02	21.1	14.5	13.62	97	95	78	129	91	100	6.93	9.84666666666667	12.02	16.4066666666667	90	106.666666666667
G10090_6545	26412	Map4k2	3.82	3.92	5.58	4.65	3.87	6.34	6.44	6.82	10.22	7.74	6.45	10.57	48	54	132	55	47	90	4.44	4.95333333333333	7.82666666666667	8.25333333333333	78	64
G10090_4301	70266	Kyat1	2.84	2.38	5.22	2.02	1.96	2.94	4.8	4.15	9.56	3.37	3.27	4.9	12	11	45	8	9	16	3.48	2.30666666666667	6.17	3.84666666666667	22.6666666666667	11
G10090_8888	20429	Shox2	8.41	8.95	5.59	9.28	7.72	6.07	14.2	15.58	10.24	15.45	12.87	10.11	64	80	80	69	59	49	7.65	7.69	13.34	12.81	74.6666666666667	59
G10090_7637	74025	Nphp3	1.65	1.32	1.52	2.12	1.16	1.38	2.79	2.29	2.79	3.53	1.94	2.3	21	20	46	21	18	25	1.49666666666667	1.55333333333333	2.62333333333333	2.59	29	21.3333333333333
G10090_20481	238564	Mylk4	12.13	8.35	0.05	0.11	0	0	20.46	14.54	0.1	0.18	0	0	170	124	1	1	0	0	6.84333333333333	0.0366666666666667	11.7	0.06	98.3333333333333	0.333333333333333
G10090_880	68981	Snrpa1	116.07	101.16	48.41	98.66	123.43	114.79	195.88	176.08	88.73	164.16	205.91	191.37	364	347	283	289	373	405	88.5466666666667	112.293333333333	153.563333333333	187.146666666667	331.333333333333	355.666666666667
G10090_18156	65020	Zfp110	3.96	3.75	7.61	4.34	4.02	4.93	6.69	6.53	13.96	7.22	6.7	8.21	36	38	136	37	37	53	5.10666666666667	4.43	9.06	7.37666666666667	70	42.3333333333333
G10090_11840	22762	Zfpm2	0.59	0.68	0.95	0.24	0.54	0.53	1	1.18	1.73	0.39	0.9	0.88	8	10	24	3	7	8	0.74	0.436666666666667	1.30333333333333	0.723333333333333	14	6
G10090_1612	213084	Cdkl3	1	1.31	2.03	1.78	0.74	1.08	1.69	2.28	3.72	2.97	1.23	1.79	7	12	31	10	6	10	1.44666666666667	1.2	2.56333333333333	1.99666666666667	16.6666666666667	8.66666666666667
G10090_23220	17224	Mcpt1	0	0.72	0.63	0	0	0	0	1.26	1.16	0	0	0	0	2	3	0	0	0	0.45	0	0.806666666666667	0	1.66666666666667	0
G10090_25265	106957	Slc39a6	6.41	7.34	8.55	8.15	8.12	5.59	10.81	12.77	15.66	13.57	13.54	9.32	67	84	168	80	82	66	7.43333333333333	7.28666666666667	13.08	12.1433333333333	106.333333333333	76
G10090_26980	229504	Isg20l2	3.76	5.21	7.25	4.01	3.89	5.63	6.35	9.07	13.29	6.67	6.5	9.39	29	44	105	29	29	49	5.40666666666667	4.51	9.57	7.52	59.3333333333333	35.6666666666667
G10090_12322	68539	Tmem109	19.64	21.77	43.01	9.32	17.28	14.78	33.15	37.89	78.83	15.5	28.82	24.64	99	120	408	44	84	84	28.14	13.7933333333333	49.9566666666667	22.9866666666667	209	70.6666666666667
G10090_10841	18719	Pip5k1b	0.3	0.27	0.32	0.32	0	0.13	0.5	0.48	0.58	0.53	0	0.22	2	2	4	2	0	1	0.296666666666667	0.15	0.52	0.25	2.66666666666667	1
G10090_6040	70804	Pgrmc2	37.49	33.12	56.75	40.77	40.25	33.88	63.27	57.65	104.03	67.83	67.14	56.48	301	291	856	307	312	307	42.4533333333333	38.3	74.9833333333333	63.8166666666667	482.666666666667	308.666666666667
G10090_25734	67405	Nts	0	0.67	1.63	0	0	3.9	0	1.16	2.98	0	0	6.51	0	2	9	0	0	13	0.766666666666667	1.3	1.38	2.17	3.66666666666667	4.33333333333333
G10090_980	319942	A530016L24Rik	0	0.4	41.33	0	0	1.27	0	0.69	75.76	0	0	2.11	0	3	545	0	0	10	13.91	0.423333333333333	25.4833333333333	0.703333333333333	182.666666666667	3.33333333333333
G10090_20924	70466	Ckap2l	2.15	1.85	1.46	1.78	2.1	2.11	3.62	3.22	2.67	2.96	3.5	3.52	18	17	23	14	17	20	1.82	1.99666666666667	3.17	3.32666666666667	19.3333333333333	17
G10090_4685	14710	Gngt2	19.8	16.13	46.21	18.11	30.51	41.23	33.42	28.07	84.7	30.14	50.9	68.74	26	23	111	23	39	66	27.38	29.95	48.73	49.9266666666667	53.3333333333333	42.6666666666667
G10090_27141	108900	Fam72a	17.43	11.16	6.83	18.33	12.36	15.74	29.41	19.43	12.52	30.49	20.62	26.24	60	42	44	59	41	61	11.8066666666667	15.4766666666667	20.4533333333333	25.7833333333333	48.6666666666667	53.6666666666667
G10090_23782	83433	Trem2	53.15	50.51	51.41	64.2	52.92	40.9	89.69	87.91	94.24	106.81	88.28	68.19	145	151	262	164	139	126	51.69	52.6733333333333	90.6133333333333	87.76	186	143
G10090_13471	93713	Pcdhga5	1.51	0.93	2.07	0.77	1.62	0.22	2.55	1.61	3.8	1.29	2.7	0.36	18.52	12.44	47.89	8.91	19.23	3.02	1.50333333333333	0.87	2.65333333333333	1.45	26.2833333333333	10.3866666666667
G10090_1761	170719	Oxr1	14.23	12.93	26.22	17.22	14.57	18.95	24.02	22.5	48.06	28.65	24.3	31.59	128	135	453	136	120	180	17.7933333333333	16.9133333333333	31.5266666666667	28.18	238.666666666667	145.333333333333
G10090_31177	12854	Cort	0	0	0	0.69	0	0	0	0	0	1.14	0	0	0	0	0	1	0	0	0	0.23	0	0.38	0	0.333333333333333
G10090_16547	241062	Pgap1	0.76	1.07	1.15	1.39	0.71	1.71	1.28	1.86	2.11	2.32	1.19	2.84	22	34	63	38	20	56	0.993333333333333	1.27	1.75	2.11666666666667	39.6666666666667	38
G10090_14038	666808	Gm10410	0	0.37	0	0	0.83	0.35	0	0.64	0	0	1.38	0.59	0	1	0	0	2	1	0.123333333333333	0.393333333333333	0.213333333333333	0.656666666666667	0.333333333333333	1
G10090_658	68743	Anln	31.43	22.93	13.6	32.36	37.96	32.38	53.05	39.92	24.93	53.85	63.33	53.98	288	227	240	288	328	335	22.6533333333333	34.2333333333333	39.3	57.0533333333333	251.666666666667	317
G10090_11111	14219	Ctgf	142.62	192.23	157.24	199.49	172.23	187.28	240.68	334.57	288.21	331.92	287.32	312.2	906	1336	1875	1188	1056	1342	164.03	186.333333333333	287.82	310.48	1372.33333333333	1195.33333333333
G10090_17669	66809	Krt20	0.2	0.54	0.94	1.05	0.2	0	0.33	0.94	1.73	1.74	0.34	0	1	3	9	5	1	0	0.56	0.416666666666667	1	0.693333333333333	4.33333333333333	2
G10090_2554	74246	Gale	22.26	22.09	14.12	15.26	18.4	19.73	37.57	38.45	25.89	25.4	30.69	32.89	84	91	102	54	67	84	19.49	17.7966666666667	33.97	29.66	92.3333333333333	68.3333333333333
G10090_14991	74196	Ttc27	2.16	2.85	3.35	1.56	1.57	3	3.65	4.97	6.15	2.6	2.63	5	16	18	41	11	11	20	2.78666666666667	2.04333333333333	4.92333333333333	3.41	25	14
G10090_3190	101055758	LOC101055758	0.87	0.58	0.89	1.1	1.03	2.26	1.47	1.01	1.63	1.84	1.72	3.77	4.93	4.14	9.46	5.85	7.4	14.54	0.78	1.46333333333333	1.37	2.44333333333333	6.17666666666667	9.26333333333333
G10090_5008	15218	Foxn1	0	0.08	0.13	0	0	0	0	0.14	0.23	0	0	0	0	1	2	0	0	0	0.07	0	0.123333333333333	0	1	0
G10090_23700	239985	Arid1b	7.23	7.68	8.37	8.62	7.81	7.29	12.2	13.37	15.35	14.34	13.02	12.15	144	163	316	150	141	166	7.76	7.90666666666667	13.64	13.17	207.666666666667	152.333333333333
G10090_18582	69216	Svbp	18.32	25.02	19.64	17.61	18.54	21.29	30.92	43.55	36	29.31	30.92	35.5	32	48	63	28	31	41	20.9933333333333	19.1466666666667	36.8233333333333	31.91	47.6666666666667	33.3333333333333
G10090_26248	217517	Stxbp6	1.49	1.28	3.17	1.09	1.09	1.14	2.51	2.23	5.81	1.82	1.82	1.9	17	16	69	12	12	15	1.98	1.10666666666667	3.51666666666667	1.84666666666667	34	13
G10090_24863	13819	Epas1	15.14	21.37	56.83	19.49	19.72	18.82	25.54	37.19	104.17	32.43	32.9	31.38	220	340	1554	266	277	309	31.1133333333333	19.3433333333333	55.6333333333333	32.2366666666667	704.666666666667	284
G10090_6661	22223	Uchl1	0.7	1.6	0.37	0.75	1.45	0.62	1.18	2.78	0.68	1.24	2.42	1.03	2	5	2	2	4	2	0.89	0.94	1.54666666666667	1.56333333333333	3	2.66666666666667
G10090_22449	230649	Atpaf1	23.09	19.17	11.61	19.78	18.7	19.03	38.97	33.37	21.28	32.9	31.2	31.72	142	129	134	114	111	132	17.9566666666667	19.17	31.2066666666667	31.94	135	119
G10090_31517	234686	Fhod1	10.25	10.73	8.8	8.61	10.9	9.66	17.29	18.68	16.13	14.33	18.18	16.1	109	125	176	86	112	116	9.92666666666667	9.72333333333333	17.3666666666667	16.2033333333333	136.666666666667	104.666666666667
G10090_982	16588	Kin	5.13	5.44	9.34	6.09	4.69	13.25	8.65	9.47	17.12	10.13	7.82	22.09	18	21	62	20	16	53	6.63666666666667	8.01	11.7466666666667	13.3466666666667	33.6666666666667	29.6666666666667
G10090_16113	328795	Ubash3a	0.19	0	0	0.27	0.13	1.57	0.32	0	0	0.45	0.22	2.62	1	0	0	2	1	14	0.0633333333333333	0.656666666666667	0.106666666666667	1.09666666666667	0.333333333333333	5.66666666666667
G10090_6096	108687	Edem2	20.75	26.02	24.33	20.81	20.38	24.34	35.02	45.3	44.59	34.62	34	40.57	115	164	253	117	118	161	23.7	21.8433333333333	41.6366666666667	36.3966666666667	177.333333333333	132
G10090_9226	20873	Plk4	4.84	4.22	3.09	5.67	7.12	7.81	8.16	7.35	5.65	9.43	11.87	13.02	45	44	54	51	64	84	4.05	6.86666666666667	7.05333333333333	11.44	47.6666666666667	66.3333333333333
G10090_28710	386753	Dbpht2	0.13	0	0	0	0	0	0.21	0	0	0	0	0	1	0	0	0	0	0	0.0433333333333333	0	0.07	0	0.333333333333333	0
G10090_29683	19334	Rab22a	17.66	19.45	19.48	22.71	20.6	22.61	29.81	33.86	35.71	37.79	34.37	37.7	88	106	182	106	99	127	18.8633333333333	21.9733333333333	33.1266666666667	36.62	125.333333333333	110.666666666667
G10090_7485	66494	Prelid1	341.33	331.41	233.27	347.63	356.52	357.8	576.01	576.83	427.56	578.4	594.76	596.46	924	980	1179	879	929	1089	302.003333333333	353.983333333333	526.8	589.873333333333	1027.66666666667	965.666666666667
G10090_12660	76763	Mospd2	8.02	9.46	12.32	9.8	11.52	17.34	13.54	16.47	22.58	16.31	19.21	28.91	64	84	208	74	89	161	9.93333333333333	12.8866666666667	17.53	21.4766666666667	118.666666666667	108
G10090_1393	20776	Tmie	0.34	0.63	1.44	0.73	0.29	0.47	0.58	1.09	2.64	1.22	0.48	0.79	2	5	19	4	2	4	0.803333333333333	0.496666666666667	1.43666666666667	0.83	8.66666666666667	3.33333333333333
G10090_888	67050	Nkap	5.82	7.06	7.44	8.42	7.91	8.23	9.82	12.29	13.63	14.02	13.2	13.72	67	89	161	91	88	107	6.77333333333333	8.18666666666667	11.9133333333333	13.6466666666667	105.666666666667	95.3333333333333
G10090_1879	27355	Pald1	6.02	7.36	6.59	5.36	3.89	6.44	10.15	12.8	12.07	8.92	6.49	10.73	68	88	143	57	43	84	6.65666666666667	5.23	11.6733333333333	8.71333333333333	99.6666666666667	61.3333333333333
G10090_694	76707	Clasp1	14.78	14.59	10.99	17.73	15.01	14.19	24.95	25.39	20.14	29.5	25.03	23.65	312	336	435	350	305	338	13.4533333333333	15.6433333333333	23.4933333333333	26.06	361	331
G10090_11447	105244829	Gm40365	0.82	0	1.16	0.71	0	0.58	1.38	0	2.13	1.18	0	0.97	2.7	0	7.18	2.19	0	2.16	0.66	0.43	1.17	0.716666666666667	3.29333333333333	1.45
G10090_12287	219024	Pip4p1	16.2	21.69	29.54	20.57	20.71	30.42	27.34	37.74	54.15	34.23	34.55	50.72	67	99	231	80	83	143	22.4766666666667	23.9	39.7433333333333	39.8333333333333	132.333333333333	102
G10090_30724	22412	Wnt9b	0	0.22	0.22	0.17	0	0.07	0	0.39	0.4	0.29	0	0.12	0	3	5	2	0	1	0.146666666666667	0.08	0.263333333333333	0.136666666666667	2.66666666666667	1
G10090_26841	266632	Irak4	5.32	3.52	8.82	5.38	5.28	7.57	8.97	6.13	16.17	8.95	8.82	12.63	40	29	108	31	35	59	5.88666666666667	6.07666666666667	10.4233333333333	10.1333333333333	59	41.6666666666667
G10090_29059	66143	Eef1e1	8.18	11.76	9.6	6.25	7.28	9.7	13.8	20.48	17.59	10.41	12.15	16.17	21	33	46	15	18	28	9.84666666666667	7.74333333333333	17.29	12.91	33.3333333333333	20.3333333333333
G10090_12396	69171	Cnppd1	15.39	13.88	19.16	11.47	13.33	18.98	25.97	24.16	35.13	19.09	22.23	31.63	85	86	200	63	76	119	16.1433333333333	14.5933333333333	28.42	24.3166666666667	123.666666666667	86
G10090_4312	241547	Harbi1	0.52	0.75	2.16	0.92	1.25	0.72	0.87	1.31	3.95	1.52	2.08	1.2	3	5	24	5	7	5	1.14333333333333	0.963333333333333	2.04333333333333	1.6	10.6666666666667	5.66666666666667
G10090_1572	66394	Nosip	13.61	15.43	17.61	16.36	16.98	18.12	22.96	26.85	32.27	27.21	28.32	30.2	65	83	163	73	78	98	15.55	17.1533333333333	27.36	28.5766666666667	103.666666666667	83
G10090_7498	235028	Zfp426	3.07	3.05	5.33	3.8	3.59	4.73	5.17	5.3	9.77	6.32	5.99	7.88	31	32	88	34	32	51	3.81666666666667	4.04	6.74666666666667	6.73	50.3333333333333	39
G10090_24744	108167735	Gm46164	0	0.49	0.29	0	0	0.16	0	0.85	0.52	0	0	0.26	0	3	3	0	0	1	0.26	0.0533333333333333	0.456666666666667	0.0866666666666667	2	0.333333333333333
G10090_20299	102635552	Gm32856	0.13	0.12	0.21	0.13	0	0.24	0.23	0.21	0.39	0.21	0	0.4	2	2	6	1.8	0	4	0.153333333333333	0.123333333333333	0.276666666666667	0.203333333333333	3.33333333333333	1.93333333333333
G10090_18393	54678	Zfp108	0.46	0.52	0.9	0.65	0.32	0.14	0.78	0.91	1.65	1.09	0.53	0.23	3	4	11	4	2	1	0.626666666666667	0.37	1.11333333333333	0.616666666666667	6	2.33333333333333
G10090_15189	228368	Slc35c1	5.02	7.1	7.4	6.36	7.8	9.36	8.47	12.36	13.57	10.58	13.02	15.6	37	59	110	45	63	78	6.50666666666667	7.84	11.4666666666667	13.0666666666667	68.6666666666667	62
G10090_2496	73916	Ift57	9.95	10.18	7.52	13.47	14	10.66	16.79	17.72	13.78	22.4	23.36	17.78	67	75	95	85	91	81	9.21666666666667	12.71	16.0966666666667	21.18	79	85.6666666666667
G10090_15397	19057	Ppp3cc	7.98	9.99	8.98	7.53	10.31	12.5	13.47	17.38	16.47	12.52	17.2	20.83	48	59	91	40	55	81	8.98333333333333	10.1133333333333	15.7733333333333	16.85	66	58.6666666666667
G10090_24608	238673	Zfp367	5.55	3.29	3.92	5.01	4.79	7.71	9.37	5.73	7.18	8.33	7.98	12.86	52	33	69	44	43	80	4.25333333333333	5.83666666666667	7.42666666666667	9.72333333333333	51.3333333333333	55.6666666666667
G10090_25643	69202	Ptms	139.09	155.81	278.37	118.86	126.13	173.19	234.73	271.2	510.23	197.76	210.41	288.72	402	492	1503	321	351	563	191.09	139.393333333333	338.72	232.296666666667	799	411.666666666667
G10090_15065	12062	Bdkrb2	2.92	1.97	1.87	1.53	1.94	1.75	4.92	3.43	3.42	2.55	3.24	2.91	26	24	34	11	20	21	2.25333333333333	1.74	3.92333333333333	2.9	28	17.3333333333333
G10090_10479	16818	Lck	1.62	2.44	2.78	3.26	2.17	15.56	2.73	4.25	5.1	5.42	3.63	25.95	9	14	29	16	11	96	2.28	6.99666666666667	4.02666666666667	11.6666666666667	17.3333333333333	41
G10090_28344	12572	Cdk7	6.02	6.59	5.77	4.82	5.98	6.18	10.16	11.48	10.57	8.02	9.97	10.3	125	149.92	225.43	94	120	145	6.12666666666667	5.66	10.7366666666667	9.43	166.783333333333	119.666666666667
G10090_27067	269614	Pank4	4.83	4.04	6.97	3.92	4.4	4.75	8.15	7.03	12.77	6.52	7.34	7.91	33	30	89	25	29	36	5.28	4.35666666666667	9.31666666666667	7.25666666666667	50.6666666666667	30
G10090_23771	214764	Edrf1	3.01	3.94	3.72	4.6	4.64	5.05	5.09	6.86	6.83	7.65	7.74	8.42	38	54	93	53	55	73	3.55666666666667	4.76333333333333	6.26	7.93666666666667	61.6666666666667	60.3333333333333
G10090_6728	269608	Plekhg5	4.54	5.2	11.3	3.2	4.72	4.2	7.66	9.05	20.71	5.32	7.88	7.01	48	59	223	31	46	50	7.01333333333333	4.04	12.4733333333333	6.73666666666667	110	42.3333333333333
G10090_20852	544922	Zkscan4	1.08	1.56	1.15	2.12	1.43	1.5	1.82	2.72	2.1	3.53	2.39	2.5	7	11.11	14.01	12.94	9.01	11	1.26333333333333	1.68333333333333	2.21333333333333	2.80666666666667	10.7066666666667	10.9833333333333
G10090_5952	13179	Dcn	269.62	256.16	520.16	178.77	243.68	160.89	455	445.86	953.42	297.44	406.51	268.21	1321	1369	4736	819	1148	883	348.646666666667	194.446666666667	618.093333333333	324.053333333333	2475.33333333333	950
G10090_6837	228026	Pdk1	7.19	8.42	10.94	7.31	8.04	7.57	12.14	14.66	20.05	12.16	13.41	12.61	77	97	246	77	80	93	8.85	7.64	15.6166666666667	12.7266666666667	140	83.3333333333333
G10090_18419	228866	Pcif1	30.03	29.13	18.7	28.55	37.27	23.48	50.68	50.69	34.28	47.5	62.17	39.13	215	226	254	193	259	191	25.9533333333333	29.7666666666667	45.2166666666667	49.6	231.666666666667	214.333333333333
G10090_24778	69938	Scrn1	4.98	4.95	3.7	2.56	3.82	2.71	8.41	8.62	6.79	4.26	6.37	4.51	23	25	32	11	17	14	4.54333333333333	3.03	7.94	5.04666666666667	26.6666666666667	14
G10090_17423	72022	Slc35f2	3.53	3.07	1.07	2.69	2.96	2.68	5.96	5.35	1.97	4.48	4.94	4.47	21	20	12	15	17	18	2.55666666666667	2.77666666666667	4.42666666666667	4.63	17.6666666666667	16.6666666666667
G10090_17065	13119	Cyp4a14	0	0	0.19	0	0	0	0	0	0.35	0	0	0	0	0	2	0	0	0	0.0633333333333333	0	0.116666666666667	0	0.666666666666667	0
G10090_4944	15468	Prmt2	4.11	5.11	6.96	5.69	5.42	5.4	6.93	8.9	12.75	9.47	9.03	9	22	30	70	29	28	33	5.39333333333333	5.50333333333333	9.52666666666667	9.16666666666667	40.6666666666667	30
G10090_11929	26400	Map2k7	20.04	20.25	20.56	17.24	19.82	17.94	33.82	35.24	37.69	28.68	33.07	29.91	149	164	338	113	129	170	20.2833333333333	18.3333333333333	35.5833333333333	30.5533333333333	217	137.333333333333
G10090_18148	228775	Trib3	2.42	1.19	2.88	2.78	1.74	1.15	4.08	2.07	5.27	4.62	2.89	1.93	13	7	29	14	9	7	2.16333333333333	1.89	3.80666666666667	3.14666666666667	16.3333333333333	10
G10090_32711	13168	Dbil5	1.56	0	0.84	0	0	0	2.63	0	1.55	0	0	0	2	0	2	0	0	0	0.8	0	1.39333333333333	0	1.33333333333333	0
G10090_1019	23939	Mapk7	9.9	11.11	9.29	10.29	11.47	12.86	16.72	19.34	17.02	17.12	19.13	21.44	80	97	143	78	90	117	10.1	11.54	17.6933333333333	19.23	106.666666666667	95
G10090_4704	239188	Enox1	2.56	4.09	2.06	4.34	3.88	1.91	4.31	7.11	3.77	7.22	6.48	3.18	24	43	41	39	36	21	2.90333333333333	3.37666666666667	5.06333333333333	5.62666666666667	36	32
G10090_26877	20818	Srprb	7.89	7.21	10.87	4.81	5.71	6.55	13.32	12.55	19.92	8	9.52	10.92	63	63	163	36	44	59	8.65666666666667	5.69	15.2633333333333	9.48	96.3333333333333	46.3333333333333
G10090_827	109778	Blvra	8.79	13.68	24.97	9.85	5.28	18.5	14.84	23.8	45.77	16.4	8.81	30.84	26	44	139	27	15	61	15.8133333333333	11.21	28.1366666666667	18.6833333333333	69.6666666666667	34.3333333333333
G10090_21587	69528	1700030J22Rik	0.29	0	0.15	0.15	0.3	0.34	0.49	0	0.28	0.26	0.5	0.56	2	0	2	1	2	3	0.146666666666667	0.263333333333333	0.256666666666667	0.44	1.33333333333333	2
G10090_21393	68611	Mrpl28	12.88	14.91	26.17	10.95	7.87	14.49	21.73	25.95	47.97	18.22	13.13	24.15	34	43	129	27	20	43	17.9866666666667	11.1033333333333	31.8833333333333	18.5	68.6666666666667	30
G10090_6465	13482	Dpp4	3.5	2.1	14.11	1.54	3.75	4.22	5.9	3.66	25.86	2.57	6.26	7.03	50	32	354	20	46	66	6.57	3.17	11.8066666666667	5.28666666666667	145.333333333333	44
G10090_23627	15364	Hmga2	3.44	2.97	2.14	7.44	3.46	6.18	5.81	5.17	3.91	12.37	5.78	10.31	36	34	44	76	36	77	2.85	5.69333333333333	4.96333333333333	9.48666666666667	38	63
G10090_33567	121021	Cspg4	4	5.18	10.64	3.72	2.21	4.22	6.74	9.02	19.5	6.19	3.68	7.03	88	125	441	77	47	105	6.60666666666667	3.38333333333333	11.7533333333333	5.63333333333333	218	76.3333333333333
G10090_9184	26895	Cops7b	16.23	22.09	13.19	22.34	23.6	21.18	27.39	38.44	24.18	37.18	39.36	35.31	89	133	138	114	127	130	17.17	22.3733333333333	30.0033333333333	37.2833333333333	120	123.666666666667
G10090_1478	102637099	Gm38495	4.55	4.95	6.89	5.12	4.57	5.2	7.68	8.61	12.63	8.51	7.62	8.67	93	110.65	264.89	98.17	90.19	120	5.46333333333333	4.96333333333333	9.64	8.26666666666667	156.18	102.786666666667
G10090_25086	16638	Klra7	0.37	1.03	2.5	0.83	1.95	4.89	0.63	1.79	4.57	1.38	3.25	8.15	1	3	12	2	5	14.55	1.3	2.55666666666667	2.33	4.26	5.33333333333333	7.18333333333333
G10090_1170	17250	Abcc1	5.91	6.39	9.68	5.34	6	7.52	9.97	11.12	17.74	8.89	10.01	12.54	94	114	297	81	94	139	7.32666666666667	6.28666666666667	12.9433333333333	10.48	168.333333333333	104.666666666667
G10090_12381	20620	Plk2	22.92	24.75	19.56	20.16	21.94	18.06	38.69	43.07	35.85	33.53	36.6	30.1	171	202	274	141	158	152	22.41	20.0533333333333	39.2033333333333	33.41	215.666666666667	150.333333333333
G10090_7492	633640	Tmem267	3.39	2.59	4.13	2.49	3.29	1.69	5.73	4.51	7.56	4.15	5.49	2.82	16	11	33	11	12	9	3.37	2.49	5.93333333333333	4.15333333333333	20	10.6666666666667
G10090_5571	56187	Rabggta	3.99	4.48	5.61	3.87	3.3	4.78	6.74	7.79	10.27	6.45	5.5	7.97	21	29	64	21	18	33	4.69333333333333	3.98333333333333	8.26666666666667	6.64	38	24
G10090_24298	81014	Vmn1r58	2.52	2.9	4.44	1.93	3.09	4.59	4.25	5.04	8.13	3.22	5.15	7.65	17.94	22.6	59.42	12.92	21.25	36.91	3.28666666666667	3.20333333333333	5.80666666666667	5.34	33.32	23.6933333333333
G10090_25229	22666	Zbtb14	4.13	3.38	6.13	5.22	4.05	4.53	6.97	5.88	11.24	8.68	6.76	7.55	38	34	110	46	36	50	4.54666666666667	4.6	8.03	7.66333333333333	60.6666666666667	44
G10090_1978	76809	Bri3bp	1.1	1.01	1.87	1.56	2.25	1.58	1.86	1.75	3.42	2.6	3.76	2.63	17.01	21	67	28	20	34	1.32666666666667	1.79666666666667	2.34333333333333	2.99666666666667	35.0033333333333	27.3333333333333
G10090_27551	67887	Saraf	19.18	21.41	41.23	18.1	18.83	22.74	32.36	37.26	75.57	30.12	31.42	37.91	95	116	383	84	90	127	27.2733333333333	19.89	48.3966666666667	33.15	198	100.333333333333
G10090_20554	17436	Me1	13.61	17.2	385.46	5.83	6.8	18.29	22.96	29.94	706.52	9.69	11.34	30.49	116	160	6258	45	56	174	138.756666666667	10.3066666666667	253.14	17.1733333333333	2178	91.6666666666667
G10090_27941	214240	Disp2	0.42	1.04	1.35	0.51	0.56	0.27	0.71	1.81	2.48	0.85	0.93	0.44	7	20	46	8	9	5	0.936666666666667	0.446666666666667	1.66666666666667	0.74	24.3333333333333	7.33333333333333
G10090_11292	12771	Ccr3	0	0	0.12	0.24	0.35	0.15	0	0	0.22	0.4	0.59	0.25	0	0	2	2	2	1	0.04	0.246666666666667	0.0733333333333333	0.413333333333333	0.666666666666667	1.66666666666667
G10090_15210	17387	Mmp14	151.89	166.27	157.59	145.3	186.4	118.25	256.33	289.4	288.84	241.75	310.95	197.13	1554	1862	3031	1395	1842	1366	158.583333333333	149.983333333333	278.19	249.943333333333	2149	1534.33333333333
G10090_2738	78781	Zc3hav1	8.29	7.77	15.36	10.18	11.07	20.36	13.99	13.53	28.16	16.93	18.47	33.94	110	108	373	123	140	291	10.4733333333333	13.87	18.56	23.1133333333333	197	184.666666666667
G10090_27281	14997	H2-M9	1.18	0.72	3.16	1.69	5.73	0.7	1.99	1.25	5.8	2.81	9.55	1.17	3	2	15	4	14	2	1.68666666666667	2.70666666666667	3.01333333333333	4.51	6.66666666666667	6.66666666666667
G10090_27761	20641	Snrpd1	248.51	237.76	144.78	293.9	272.07	247.66	419.38	413.83	265.37	489.01	453.88	412.87	499	521	541	550	525	558	210.35	271.21	366.193333333333	451.92	520.333333333333	544.333333333333
G10090_9144	17001	Ltc4s	2.64	4.84	61.06	4.97	4.81	10.01	4.45	8.42	111.92	8.26	8.03	16.69	4	8	169	7	7	17	22.8466666666667	6.59666666666667	41.5966666666667	10.9933333333333	60.3333333333333	10.3333333333333
G10090_3363	19325	Rab10	56.83	62.96	53.25	58.65	50.83	55.97	95.9	109.59	97.6	97.58	84.79	93.31	536	650	944	519	463	596	57.68	55.15	101.03	91.8933333333333	710	526
G10090_3593	213582	Map9	0.06	0.43	1.26	0.31	0.31	0.47	0.1	0.75	2.3	0.52	0.51	0.78	1	8	40	5	5	9	0.583333333333333	0.363333333333333	1.05	0.603333333333333	16.3333333333333	6.33333333333333
G10090_33463	100039042	Gm2016	0	0	0	0	0.23	0	0	0	0	0	0.38	0	0	0	0	0	1	0	0	0.0766666666666667	0	0.126666666666667	0	0.333333333333333
G10090_13395	18045	Nfyb	8.6	6.73	6.58	8.09	6.12	8.94	14.51	11.71	12.06	13.46	10.22	14.9	58	51	84	52	40	69	7.30333333333333	7.71666666666667	12.76	12.86	64.3333333333333	53.6666666666667
G10090_25739	12700	Cish	1.47	1.14	3.58	2.68	1	8.18	2.47	1.98	6.55	4.45	1.67	13.63	12	10	52	20	8	75	2.06333333333333	3.95333333333333	3.66666666666667	6.58333333333333	24.6666666666667	34.3333333333333
G10090_14598	66048	Emc6	43.32	41.76	52.53	45.07	38.92	39.26	73.11	72.69	96.28	74.99	64.94	65.44	149	157	338	145	129	152	45.87	41.0833333333333	80.6933333333333	68.4566666666667	214.666666666667	142
G10090_18425	230622	Skint6	0	0	0.05	0	0	0	0	0	0.09	0	0	0	0	0	1	0	0	0	0.0166666666666667	0	0.03	0	0.333333333333333	0
G10090_10001	407785	Ndufs6	26.61	29.52	69.78	14.88	13.44	42.81	44.91	51.39	127.9	24.75	22.42	71.36	29	35	140	15	14	52	41.97	23.71	74.7333333333333	39.51	68	27
G10090_5934	224432	Scaf4	13.86	12.44	10.53	12.64	16.78	15.26	23.39	21.66	19.3	21.03	28	25.44	156	157	229	135	185	196	12.2766666666667	14.8933333333333	21.45	24.8233333333333	180.666666666667	172
G10090_20799	20254	Scg2	0.16	0.15	0	0	0.17	0.28	0.27	0.25	0	0	0.28	0.47	1	1	0	0	1	2	0.103333333333333	0.15	0.173333333333333	0.25	0.666666666666667	1
G10090_11131	20148	Dhrs3	26.47	34.48	73.2	30.41	26.7	28.25	44.68	60.01	134.16	50.6	44.55	47.1	107	155	550	114	115	128	44.7166666666667	28.4533333333333	79.6166666666667	47.4166666666667	270.666666666667	119
G10090_9006	19281	Ptprt	0.03	0	0.07	0	0	0	0.05	0	0.13	0	0	0	1	0	2	0	0	0	0.0333333333333333	0	0.06	0	1	0
G10090_12698	237523	Ptprq	0	0.05	0	0.04	0.05	0	0	0.08	0	0.06	0.09	0	0	1	0	1	1	0	0.0166666666666667	0.03	0.0266666666666667	0.05	0.333333333333333	0.666666666666667
G10090_2524	16841	Lect2	0	0	0.12	0	0	0	0	0	0.21	0	0	0	0	0	1	0	0	0	0.04	0	0.07	0	0.333333333333333	0
G10090_6186	11448	Chrne	0.73	0.89	0	0	0	0	1.23	1.55	0	0	0	0	3	4	0	0	0	0	0.54	0	0.926666666666667	0	2.33333333333333	0
G10090_28472	15898	Icam5	0.13	0.23	0.33	0.13	0.13	0	0.21	0.4	0.61	0.22	0.22	0	1	2	5	1	1	0	0.23	0.0866666666666667	0.406666666666667	0.146666666666667	2.66666666666667	0.666666666666667
G10090_27612	13448	Dok1	26.3	31.09	22.49	24.1	20.98	28.29	44.39	54.11	41.23	40.1	34.99	47.15	110	152	172	97	92	138	26.6266666666667	24.4566666666667	46.5766666666667	40.7466666666667	144.666666666667	109
G10090_27087	66085	Eif3f	201.98	192.08	150.42	208.64	198.27	205.05	340.85	334.33	275.71	347.15	330.76	341.83	781	812	1089	755	739	893	181.493333333333	203.986666666667	316.963333333333	339.913333333333	894	795.666666666667
G10090_24097	117149	Tirap	2.19	3.25	3.65	2.82	2.53	2.63	3.7	5.65	6.69	4.69	4.23	4.38	28	45	88	34	31	38	3.03	2.66	5.34666666666667	4.43333333333333	53.6666666666667	34.3333333333333
G10090_11836	67161	Sclt1	1.61	1.34	1.33	1.56	1.97	2.08	2.72	2.33	2.43	2.6	3.29	3.46	11	10	17	10	13	16	1.42666666666667	1.87	2.49333333333333	3.11666666666667	12.6666666666667	13
G10090_8135	77771	Csrnp3	0	0.03	0	0	0	0	0	0.06	0	0	0	0	0	1	0	0	0	0	0.01	0	0.02	0	0.333333333333333	0
G10090_27414	18570	Pdcd6	13.5	21.97	30.16	18.25	20.55	26.77	22.79	38.23	55.28	30.37	34.29	44.63	51	91	214	64	75	113	21.8766666666667	21.8566666666667	38.7666666666667	36.43	118.666666666667	84
G10090_7994	11789	Apc	4.76	3.65	5.72	4.68	3.26	4.48	8.03	6.34	10.48	7.78	5.44	7.47	133	123	342	120	90	145	4.71	4.14	8.28333333333333	6.89666666666667	199.333333333333	118.333333333333
G10090_28759	18008	Nes	11.57	14.45	5.45	6.19	3.66	3.61	19.53	25.16	9.98	10.3	6.11	6.02	193	264	171	97	59	68	10.49	4.48666666666667	18.2233333333333	7.47666666666667	209.333333333333	74.6666666666667
G10090_2329	77701	Lcn12	0	0	0	0	0	0.21	0	0	0	0	0	0.36	0	0	0	0	0	1	0	0.07	0	0.12	0	0.333333333333333
G10090_4678	20355	Sema4f	1.01	1.02	0.84	0.86	0.73	0.36	1.71	1.77	1.54	1.43	1.22	0.6	11	12	17	8	7	4	0.956666666666667	0.65	1.67333333333333	1.08333333333333	13.3333333333333	6.33333333333333
G10090_13259	18508	Pax6	5.78	6.02	4.32	6.44	6.31	5.26	9.75	10.48	7.91	10.72	10.52	8.77	56.24	61.88	77.18	58.84	58.84	55.57	5.37333333333333	6.00333333333333	9.38	10.0033333333333	65.1	57.75
G10090_137	13101	Cyp2d10	0	0	0	0	0	0	0	0	0	0	0	0	0	0	0	0	0	0	0	0	0	0	0	0
G10090_25458	18399	Slc22a6	0	0	0	0	0.1	0	0	0	0	0	0.16	0	0	0	0	0	1	0	0	0.0333333333333333	0	0.0533333333333333	0	0.333333333333333
G10090_30927	18590	Pdgfa	18.67	19.92	18.63	21.18	19.98	15.57	31.5	34.67	34.14	35.24	33.33	25.96	63	65	127	63	66	57	19.0733333333333	18.91	33.4366666666667	31.51	85	62
G10090_8407	232878	Zscan22	1.03	1.18	2.68	1.23	1.06	1.8	1.73	2.05	4.91	2.05	1.78	3	8	12	41	9	8	17	1.63	1.36333333333333	2.89666666666667	2.27666666666667	20.3333333333333	11.3333333333333
G10090_9500	11857	Arhgdib	76.93	81.7	95.98	84.47	85.48	170.17	129.83	142.21	175.93	140.54	142.6	283.68	228	264	530	234	243	567	84.87	113.373333333333	149.323333333333	188.94	340.666666666667	348
G10090_21243	67370	Zfp606	1.2	1.94	3.24	1.18	1.05	2	2.02	3.38	5.93	1.97	1.75	3.34	14	23	56	11	9	19	2.12666666666667	1.41	3.77666666666667	2.35333333333333	31	13
G10090_21542	56217	Mpp5	18.57	17.97	11.3	21.6	15.78	15.42	31.35	31.28	20.71	35.94	26.32	25.7	263	276	305	291	218	249	15.9466666666667	17.6	27.78	29.32	281.333333333333	252.666666666667
G10090_29516	12331	Cap1	136.51	137.95	121.49	139.26	135.01	154.94	230.38	240.1	222.69	231.71	225.23	258.29	1001	1107	1678	958	957	1283	131.983333333333	143.07	231.056666666667	238.41	1262	1066
G10090_18216	66377	Ndufc1	26.34	33.09	64.84	20.8	20.11	31.28	44.45	57.59	118.84	34.61	33.55	52.14	22	30	99	16	16	29	41.4233333333333	24.0633333333333	73.6266666666667	40.1	50.3333333333333	20.3333333333333
G10090_4866	75410	Kmt2b	11.65	11.48	10.05	10.58	11.92	13.08	19.65	19.98	18.43	17.6	19.88	21.8	197	220	342	187	192	257	11.06	11.86	19.3533333333333	19.76	253	212
G10090_1234	56708	Clcf1	6.8	6.22	5.5	7.21	6.84	8.88	11.48	10.82	10.08	12	11.41	14.8	33	33	50	33	32	49	6.17333333333333	7.64333333333333	10.7933333333333	12.7366666666667	38.6666666666667	38
G10090_2874	100609	Nsun5	1.24	2.72	3.7	1.74	1.5	1.51	2.09	4.74	6.78	2.9	2.5	2.52	7.32	17.82	40.9	9.62	8.55	10.03	2.55333333333333	1.58333333333333	4.53666666666667	2.64	22.0133333333333	9.4
G10090_33193	15398	Hoxa13	11.15	5.52	2.58	7.41	10.64	7.77	18.82	9.6	4.73	12.34	17.75	12.95	37	20	16	23	34	29	6.41666666666667	8.60666666666667	11.05	14.3466666666667	24.3333333333333	28.6666666666667
G10090_9230	104027	Synpo	15.48	16.8	16.97	13.86	15.04	8	26.12	29.25	31.11	23.06	25.09	13.34	216	255	447	178	204	126	16.4166666666667	12.3	28.8266666666667	20.4966666666667	306	169.333333333333
G10090_30007	105242869	Gm38958	0	0	0	0	0	0	0	0	0	0	0	0	0	0	0	0	0	0	0	0	0	0	0	0
G10090_3004	52551	Sgta	16.59	21.38	52.38	14.42	17.09	19.87	28	37.21	96.01	23.99	28.51	33.12	88	123	518	72	85	118	30.1166666666667	17.1266666666667	53.74	28.54	243	91.6666666666667
G10090_361	12153	Bmp1	94.49	90.18	91.02	77.6	99.24	66.3	159.45	156.97	166.83	129.11	165.56	110.52	986	1045	1780	770	1022	798	91.8966666666667	81.0466666666667	161.083333333333	135.063333333333	1270.33333333333	863.333333333333
G10090_29492	114679	Selenom	46.55	39.61	40.05	30.06	45.96	41.05	78.56	68.94	73.42	50.02	76.67	68.44	98	91	157	59	93	97	42.07	39.0233333333333	73.64	65.0433333333333	115.333333333333	83
G10090_1766	434008	Tmem178b	0.15	0.16	0.24	0.62	0.15	0.28	0.25	0.27	0.45	1.03	0.26	0.47	3	2	16	6	5	5	0.183333333333333	0.35	0.323333333333333	0.586666666666667	7	5.33333333333333
G10090_33398	226999	Slc9a2	0.21	0.29	0.23	0	0	0	0.36	0.51	0.42	0	0	0	2	3	4	0	0	0	0.243333333333333	0	0.43	0	3	0
G10090_28900	102637020	Gm33933	0	0	0	0	0	0	0	0	0	0	0	0	0	0	0	0	0	0	0	0	0	0	0	0
G10090_5426	245386	Tmem255a	0.86	0.79	0.53	0.95	0.79	0.9	1.45	1.38	0.97	1.57	1.31	1.51	6.85	8	9	8	7	9	0.726666666666667	0.88	1.26666666666667	1.46333333333333	7.95	8
G10090_20958	73078	Pmpcb	83.14	74.04	68.79	82.58	82.7	84.37	140.3	128.86	126.08	137.4	137.97	140.65	342	333	530	318	328	391	75.3233333333333	83.2166666666667	131.746666666667	138.673333333333	401.666666666667	345.666666666667
G10090_6754	76933	Ifi27l2a	178.75	166.35	1265.28	55.62	139.02	239.2	301.66	289.53	2319.16	92.54	231.91	398.75	174	176	2262	50	130	260	536.793333333333	144.613333333333	970.116666666667	241.066666666667	870.666666666667	146.666666666667
G10090_3306	20392	Sgce	22.55	29.35	33.56	29.4	27.5	22.34	38.05	51.09	61.52	48.91	45.88	37.23	99	141	276	121	117	111	28.4866666666667	26.4133333333333	50.22	44.0066666666667	172	116.333333333333
G10090_18476	56093	Pfpl	0	0	0.05	0	0	0	0	0	0.09	0	0	0	0	0	1	0	0	0	0.0166666666666667	0	0.03	0	0.333333333333333	0
G10090_13063	14461	Gata2	3.22	3.89	3.5	3.07	2.62	3.16	5.44	6.78	6.42	5.11	4.38	5.27	28	37	58	25	22	31	3.53666666666667	2.95	6.21333333333333	4.92	41	26
G10090_31073	14938	Gzma	7.07	19	6.07	5.05	11.77	50.8	11.93	33.07	11.13	8.41	19.63	84.69	15	44	24	10	24	121	10.7133333333333	22.54	18.71	37.5766666666667	27.6666666666667	51.6666666666667
G10090_26833	100039672	Msmp	0	0	0.39	0	0	0	0	0	0.72	0	0	0	0	0	1.27	0	0	0	0.13	0	0.24	0	0.423333333333333	0
G10090_25436	67075	Magt1	24.18	24.03	21.18	23.17	22.85	25.88	40.81	41.82	38.83	38.56	38.11	43.15	277	300	467	249	248	335	23.13	23.9666666666667	40.4866666666667	39.94	348	277.333333333333
G10090_3282	78752	Csgalnact2	20.45	14.85	14.92	14.25	16.65	18.44	34.52	25.85	27.34	23.71	27.78	30.74	192	160	276	131	147	199	16.74	16.4466666666667	29.2366666666667	27.41	209.333333333333	159
G10090_2190	15450	Lipc	0.44	0	0	0	0	0.19	0.74	0	0	0	0	0.32	2	0	0	0	0	1	0.146666666666667	0.0633333333333333	0.246666666666667	0.106666666666667	0.666666666666667	0.333333333333333
G10090_9194	319653	Slc25a40	4.85	3.99	4.5	4.4	3.56	4.14	8.19	6.94	8.26	7.33	5.93	6.9	36	33	63	31	25	35	4.44666666666667	4.03333333333333	7.79666666666667	6.72	44	30.3333333333333
G10090_8776	19231	Ptma	501.87	526.59	542.84	539.84	555.84	690.87	846.93	916.55	994.99	898.2	927.28	1151.71	1502	1722	3036	1510	1602	2326	523.766666666667	595.516666666667	919.49	992.396666666667	2086.66666666667	1812.66666666667
G10090_10944	104383	Rcor2	3.82	2.43	2.92	3.9	5.86	3.24	6.45	4.23	5.36	6.49	9.77	5.4	24	16	35	23	34	22	3.05666666666667	4.33333333333333	5.34666666666667	7.22	25	26.3333333333333
G10090_5431	76630	Stambpl1	4.97	3.76	7.35	5.35	8.53	7.62	8.38	6.54	13.48	8.9	14.23	12.71	26	21	72	27	41	45	5.36	7.16666666666667	9.46666666666667	11.9466666666667	39.6666666666667	37.6666666666667
G10090_32897	378431	Txlnb	6.39	5.61	0.04	0.18	0.09	0.15	10.78	9.76	0.08	0.29	0.14	0.24	77	74	1	2	1	2	4.01333333333333	0.14	6.87333333333333	0.223333333333333	50.6666666666667	1.66666666666667
G10090_12710	246133	Kcne2	0	0	0.12	0	0	0	0	0	0.22	0	0	0	0	0	1	0	0	0	0.04	0	0.0733333333333333	0	0.333333333333333	0
G10090_5531	28000	Prpf19	50.84	49.43	28.98	56.49	57.17	47.32	85.79	86.03	53.11	93.99	95.37	78.88	853	908	915	890	927	897	43.0833333333333	53.66	74.9766666666667	89.4133333333333	892	904.666666666667
G10090_3893	16185	Il2rb	3.78	6.04	5.29	4.25	5.96	34.69	6.38	10.51	9.7	7.08	9.95	57.84	35	63	102	43	61	374	5.03666666666667	14.9666666666667	8.86333333333333	24.9566666666667	66.6666666666667	159.333333333333
G10090_14574	105247297	LOC105247297	0	0	0	0	0	0.29	0	0	0	0	0	0.48	0	0	0	0	0	1.49	0	0.0966666666666667	0	0.16	0	0.496666666666667
G10090_21004	17886	Myh9	178.56	181.1	140.92	195.15	184.74	169.61	301.33	315.21	258.3	324.7	308.2	282.75	3627	4028	5388	3723	3627	3893	166.86	183.166666666667	291.613333333333	305.216666666667	4347.66666666667	3747.66666666667
G10090_12936	21749	Terf1	2.94	3.08	4.76	3.39	3.14	3.7	4.95	5.36	8.72	5.64	5.24	6.16	17	20	53	19	18	24	3.59333333333333	3.41	6.34333333333333	5.68	30	20.3333333333333
G10090_4927	71101	Uvssa	1.41	1.24	3.41	1.69	2.69	2.68	2.39	2.16	6.25	2.81	4.49	4.46	25	26	113	29	48	50	2.02	2.35333333333333	3.6	3.92	54.6666666666667	42.3333333333333
G10090_8300	72124	Seh1l	12.72	11.8	13.84	12.36	12.67	13.2	21.47	20.53	25.37	20.57	21.14	22.01	93	102	225	94	101	124	12.7866666666667	12.7433333333333	22.4566666666667	21.24	140	106.333333333333
G10090_5051	171209	Asic3	0.07	0	0.24	0	0	0.13	0.13	0	0.44	0	0	0.22	1	0	6	0	0	2	0.103333333333333	0.0433333333333333	0.19	0.0733333333333333	2.33333333333333	0.666666666666667
G10090_24760	268395	Mpg	4.44	4.24	6.33	2.83	1.7	2.6	7.49	7.37	11.6	4.71	2.83	4.33	20.09	20.97	53.69	12	7.4	13.26	5.00333333333333	2.37666666666667	8.82	3.95666666666667	31.5833333333333	10.8866666666667
G10090_26359	105513	Chmp7	17.93	17.53	17.03	14.38	16.27	16.26	30.26	30.52	31.21	23.93	27.15	27.11	129	138	230	97	113	132	17.4966666666667	15.6366666666667	30.6633333333333	26.0633333333333	165.666666666667	114
G10090_17569	170732	Trhr2	0	0.11	0	0	0	0	0	0.19	0	0	0	0	0	1	0	0	0	0	0.0366666666666667	0	0.0633333333333333	0	0.333333333333333	0
G10090_3810	26987	Eif4e2	106.11	99.8	64.21	120.44	105.76	97.72	179.07	173.71	117.69	200.39	176.44	162.91	425	471	569	413	407	471	90.04	107.973333333333	156.823333333333	179.913333333333	488.333333333333	430.333333333333
G10090_5355	14344	Fut2	0	0.23	0.14	0	0.26	0	0	0.4	0.25	0	0.44	0	0	2	2.02	0	2	0	0.123333333333333	0.0866666666666667	0.216666666666667	0.146666666666667	1.34	0.666666666666667
G10090_1626	27428	Shroom3	1.01	0.82	1.55	0.95	0.31	0.26	1.71	1.42	2.85	1.59	0.52	0.44	17	16	50	15	5	5	1.12666666666667	0.506666666666667	1.99333333333333	0.85	27.6666666666667	8.33333333333333
G10090_23774	384569	Nova2	0.39	0.96	1.25	0.46	1.04	0.5	0.66	1.66	2.29	0.77	1.73	0.84	9	24	54	10	23	13	0.866666666666667	0.666666666666667	1.53666666666667	1.11333333333333	29	15.3333333333333
G10090_19167	20713	Serpini1	0.51	0.12	0.34	0.4	0.52	0.45	0.85	0.2	0.62	0.67	0.87	0.75	4	1	5	3	4	4	0.323333333333333	0.456666666666667	0.556666666666667	0.763333333333333	3.33333333333333	3.66666666666667
G10090_21715	21975	Top3a	2.68	2.27	2.08	2	2.37	3.01	4.53	3.95	3.82	3.33	3.95	5.01	27	26	40	19	23	35	2.34333333333333	2.46	4.1	4.09666666666667	31	25.6666666666667
G10090_12954	12238	Commd3	58.68	59.79	76.64	54.38	62.02	66.92	99.03	104.06	140.47	90.48	103.47	111.55	125	139	304	108	127	160	65.0366666666667	61.1066666666667	114.52	101.833333333333	189.333333333333	131.666666666667
G10090_15612	69032	Lyzl4	0.56	0.51	0.3	0.6	0	0	0.94	0.89	0.55	1	0	0	1	1	1	1	0	0	0.456666666666667	0.2	0.793333333333333	0.333333333333333	1	0.333333333333333
G10090_26666	14567	Gdi1	45.06	39.76	51.84	40.8	40.51	52.62	76.04	69.2	95.02	67.89	67.58	87.72	318	307	687	270	276	419	45.5533333333333	44.6433333333333	80.0866666666667	74.3966666666667	437.333333333333	321.666666666667
G10090_27629	80860	Ghdc	3.07	3.75	7.71	4.16	2.02	5.87	5.17	6.53	14.12	6.92	3.37	9.79	17.2	23	81	22	11	37	4.84333333333333	4.01666666666667	8.60666666666667	6.69333333333333	40.4	23.3333333333333
G10090_17043	494468	Armcx5	1.2	1.88	2.83	1.42	1.51	1.41	2.02	3.27	5.19	2.36	2.53	2.36	9	15.45	40	10	11	12	1.97	1.44666666666667	3.49333333333333	2.41666666666667	21.4833333333333	11
G10090_24091	245522	Zc4h2	2.07	3.15	2.56	1.46	0.71	1.22	3.49	5.49	4.69	2.42	1.19	2.04	12	20	28	8	4	8	2.59333333333333	1.13	4.55666666666667	1.88333333333333	20	6.66666666666667
G10090_13245	217149	Cisd3	13.19	12.61	24.56	4.93	7.76	13.3	22.25	21.96	45.02	8.2	12.95	22.17	23	24	80	8	13	26	16.7866666666667	8.66333333333333	29.7433333333333	14.44	42.3333333333333	15.6666666666667
G10090_1310	56876	Nsmf	25.53	24.84	20.71	24.12	28.23	19.53	43.08	43.24	37.96	40.14	47.09	32.55	198	211	302	175	211	170	23.6933333333333	23.96	41.4266666666667	39.9266666666667	237	185.333333333333
G10090_2342	17978	Ncoa2	4.02	4.1	5.65	5.67	3.19	5.24	6.79	7.14	10.35	9.43	5.32	8.73	91	101	236	105	66	132	4.59	4.7	8.09333333333333	7.82666666666667	142.666666666667	101
G10090_13592	16176	Il1b	5.84	21.45	10.47	9.99	11.51	64.83	9.85	37.33	19.2	16.62	19.21	108.07	20	82	68	32	38	251	12.5866666666667	28.7766666666667	22.1266666666667	47.9666666666667	56.6666666666667	107
G10090_4659	229706	Slc6a17	0.36	0.64	0.87	0.58	0.72	0.48	0.62	1.11	1.6	0.97	1.2	0.81	6	12	27	9	12	9	0.623333333333333	0.593333333333333	1.11	0.993333333333333	15	10
G10090_10128	246293	Klhl8	2.01	2.36	2.52	1.01	1.1	1.26	3.39	4.11	4.61	1.68	1.84	2.09	17	22	40	8	9	12	2.29666666666667	1.12333333333333	4.03666666666667	1.87	26.3333333333333	9.66666666666667
G10090_5255	76080	Ttpal	4.34	3.89	6.13	4.01	4.49	6.59	7.32	6.76	11.24	6.67	7.49	10.98	53	52	141	46	53	91	4.78666666666667	5.03	8.44	8.38	82	63.3333333333333
G10090_9907	52023	Pibf1	5.35	3.91	2.93	5.93	6.17	6.45	9.02	6.8	5.37	9.86	10.3	10.75	35	27	35	31	36	47	4.06333333333333	6.18333333333333	7.06333333333333	10.3033333333333	32.3333333333333	38
G10090_30536	19951	Rpl32	6073.45	5328.91	2822.88	6872.51	6632.2	5054.86	10249.4	9275.09	5174.12	11434.7	11064.1	8426.66	6585	6285	5634	6894	6873	6109	4741.74666666667	6186.52333333333	8232.85333333333	10308.5	6168	6625.33333333333
G10090_24258	105246978	Gm42166	0.15	0	0.25	0.11	0.21	0.18	0.26	0	0.46	0.19	0.35	0.3	3	0	9.24	2.06	4	4.06	0.133333333333333	0.166666666666667	0.24	0.28	4.08	3.37333333333333
G10090_28738	218975	Mapk1ip1l	7.59	9.08	13.6	7.94	9.02	11.72	12.81	15.8	24.93	13.21	15.05	19.53	93	121	313	92	107	162	10.09	9.56	17.8466666666667	15.93	175.666666666667	120.333333333333
G10090_22099	19819	Rnaseh1	3.93	2.59	7.89	4.17	3.9	5.95	6.63	4.51	14.46	6.93	6.5	9.92	15	11	58	15	14	26	4.80333333333333	4.67333333333333	8.53333333333333	7.78333333333333	28	18.3333333333333
G10090_10639	108735	Sft2d2	5.59	5.96	13.66	5.75	5.51	9.73	9.44	10.37	25.04	9.56	9.2	16.22	84	98	386	81	80	165	8.40333333333333	6.99666666666667	14.95	11.66	189.333333333333	108.666666666667
G10090_15502	73095	Slc25a42	1.77	1.94	6.9	1.26	1.1	1.77	2.98	3.37	12.64	2.09	1.83	2.96	15	18	110	10	9	17	3.53666666666667	1.37666666666667	6.33	2.29333333333333	47.6666666666667	12
G10090_11771	21960	Tnr	0.03	0.09	0.07	0.04	0.03	0	0.06	0.16	0.13	0.06	0.06	0	1	3	2	1	1	0	0.0633333333333333	0.0233333333333333	0.116666666666667	0.04	2	0.666666666666667
G10090_16698	207375	Fam120c	2.54	1.43	2.42	1.67	1.33	0.8	4.29	2.49	4.43	2.78	2.22	1.33	34	33	93	21	18	19	2.13	1.26666666666667	3.73666666666667	2.11	53.3333333333333	19.3333333333333
G10090_17309	70439	Taf15	182.45	184.8	97.92	221.41	176.03	169.02	307.9	321.65	179.48	368.39	293.65	281.76	960	1056	967	1098	874	988	155.056666666667	188.82	269.676666666667	314.6	994.333333333333	986.666666666667
G10090_15255	12267	C3ar1	21.01	22.58	28.99	29.54	25.85	24.1	35.46	39.3	53.13	49.15	43.12	40.17	244	287	633	322	290	316	24.1933333333333	26.4966666666667	42.63	44.1466666666667	388	309.333333333333
G10090_5583	381229	Cfap58	0.11	0	0	0	0	0	0.19	0	0	0	0	0	1	0	0	0	0	0	0.0366666666666667	0	0.0633333333333333	0	0.333333333333333	0
G10090_18083	360198	Hist1h3a	0	0	0	0	0	0.83	0	0	0	0	0	1.39	0	0	0	0	0	1	0	0.276666666666667	0	0.463333333333333	0	0.333333333333333
G10090_3979	66799	Ube2w	9.31	9.88	19.79	11.23	10.55	12.85	15.72	17.19	36.28	18.68	17.6	21.43	77	93	314.04	90	85	126	12.9933333333333	11.5433333333333	23.0633333333333	19.2366666666667	161.346666666667	100.333333333333
G10090_14389	260299	Cadm4	6	5.33	8.94	5.09	4.94	5.01	10.13	9.27	16.38	8.46	8.24	8.35	34	33	95	27	27	32	6.75666666666667	5.01333333333333	11.9266666666667	8.35	54	28.6666666666667
G10090_3260	56873	Lmbr1	4.46	5.79	6.03	4.44	4.08	3.81	7.53	10.07	11.04	7.39	6.81	6.35	50	85	130	56	53	57	5.42666666666667	4.11	9.54666666666667	6.85	88.3333333333333	55.3333333333333
G10090_14926	68970	Dcaf12	18.48	19.91	17.97	24.38	22.12	23.24	31.19	34.66	32.93	40.57	36.9	38.74	171	202	313	212	198	243	18.7866666666667	23.2466666666667	32.9266666666667	38.7366666666667	228.666666666667	217.666666666667
G10090_27249	407790	Ndufa4l2	18.69	15.95	11.39	21.39	23.84	11.72	31.53	27.76	20.88	35.59	39.77	19.54	44	41	50	47	54	31	15.3433333333333	18.9833333333333	26.7233333333333	31.6333333333333	45	44
G10090_31681	68525	Evc2	1.71	2.56	2.69	1.44	2.33	1.37	2.89	4.45	4.92	2.4	3.89	2.28	19	31	56	15	25	17	2.32	1.71333333333333	4.08666666666667	2.85666666666667	35.3333333333333	19
G10090_1519	68744	Zfp740	18.02	17.32	16.31	16.95	16.14	18.56	30.4	30.15	29.9	28.21	26.92	30.93	200	212	333.1	177	175	234	17.2166666666667	17.2166666666667	30.15	28.6866666666667	248.366666666667	195.333333333333
G10090_4277	215445	Rab11fip3	4.81	6.07	8.22	3.65	4.11	3.03	8.11	10.57	15.07	6.08	6.85	5.06	53	76	174	46	47	38	6.36666666666667	3.59666666666667	11.25	5.99666666666667	101	43.6666666666667
G10090_29176	67596	Tespa1	0.23	0.21	0.24	0.49	0.47	0.81	0.38	0.36	0.45	0.81	0.78	1.35	1	1	2	2	3	5	0.226666666666667	0.59	0.396666666666667	0.98	1.33333333333333	3.33333333333333
G10090_6053	69241	Polr2d	5.97	11.65	14.15	4.84	12.17	11.42	10.08	20.28	25.94	8.06	20.3	19.04	14	31	63	11	28	31	10.59	9.47666666666667	18.7666666666667	15.8	36	23.3333333333333
G10090_12512	77220	Tmem200a	1.62	2.43	0.55	1.48	1.2	0.51	2.74	4.24	1.02	2.46	2	0.86	16	24	9	12	10	5	1.53333333333333	1.06333333333333	2.66666666666667	1.77333333333333	16.3333333333333	9
G10090_4263	260409	Cdc42ep3	6.81	8.2	9.56	6.85	7.66	6.41	11.48	14.27	17.52	11.4	12.78	10.69	35	47	93	33	38	38	8.19	6.97333333333333	14.4233333333333	11.6233333333333	58.3333333333333	36.3333333333333
G10090_15623	20745	Spock1	0.08	0.07	0.04	0.08	0.16	0	0.13	0.13	0.08	0.14	0.27	0	1	1	1	1	2	0	0.0633333333333333	0.08	0.113333333333333	0.136666666666667	1	1
G10090_1510	21847	Klf10	10.4	12.24	21	9.9	8.37	12.52	17.55	21.3	38.48	16.48	13.97	20.88	86	110	324	75	66	116	14.5466666666667	10.2633333333333	25.7766666666667	17.11	173.333333333333	85.6666666666667
G10090_16616	67675	Cuta	66.54	68.52	72.49	70.48	78.23	60.01	112.28	119.26	132.87	117.27	130.51	100.03	103	118	220	99	117	106	69.1833333333333	69.5733333333333	121.47	115.936666666667	147	107.333333333333
G10090_12336	70821	4921507P07Rik	0.26	0.15	0.88	0	0.17	0	0.44	0.26	1.62	0	0.29	0	1	1	10	0	1	0	0.43	0.0566666666666667	0.773333333333333	0.0966666666666667	4	0.333333333333333
G10090_7694	213438	P2ry10b	3.5	1.57	2.17	1.84	1.54	2.1	5.91	2.74	3.98	3.05	2.56	3.49	28	14	33	14	12	19	2.41333333333333	1.82666666666667	4.21	3.03333333333333	25	15
G10090_3509	102632837	Rnf212b	0	0.28	0	0	0	0	0	0.49	0	0	0	0	0	1	0	0	0	0	0.0933333333333333	0	0.163333333333333	0	0.333333333333333	0
G10090_5486	15248	Hic1	5.11	6.38	9.36	3.86	5.68	5.1	8.63	11.11	17.16	6.42	9.48	8.49	42	56	150	34	47	49	6.95	4.88	12.3	8.13	82.6666666666667	43.3333333333333
G10090_12830	68947	Chst8	0	0	0.93	0	0	0	0	0	1.71	0	0	0	0	0	10	0	0	0	0.31	0	0.57	0	3.33333333333333	0
G10090_13123	14423	Galnt1	152.35	137.03	93.65	149.31	149.31	125.54	257.1	238.5	171.66	248.43	249.09	209.28	1595	1569	1848	1467	1510	1487	127.676666666667	141.386666666667	222.42	235.6	1670.66666666667	1488
G10090_10145	66454	Nmnat1	2.62	1.95	4.36	0.92	0.88	1.91	4.41	3.4	7.99	1.53	1.47	3.18	8	6	25	2	3	5	2.97666666666667	1.23666666666667	5.26666666666667	2.06	13	3.33333333333333
G10090_15882	667281	H60b	0.43	0.59	0.92	0.7	0.89	2.3	0.73	1.03	1.69	1.17	1.49	3.83	1	3	4	2	2	6	0.646666666666667	1.29666666666667	1.15	2.16333333333333	2.66666666666667	3.33333333333333
G10090_7919	15356	Hmgcl	9.47	12.34	19.64	8.88	6.97	14.6	15.98	21.47	35.99	14.78	11.62	24.34	39	53	148	38	27	73	13.8166666666667	10.15	24.48	16.9133333333333	80	46
G10090_25472	232286	Tmf1	6.97	5.83	5.83	5.87	6.32	6.36	11.77	10.14	10.69	9.77	10.54	10.61	129	118	203	102	113	133	6.21	6.18333333333333	10.8666666666667	10.3066666666667	150	116
G10090_22761	69069	Tmem273	1.97	3.64	4.25	2.61	1.93	2.82	3.32	6.33	7.79	4.33	3.21	4.71	7	15	30	9	7	12	3.28666666666667	2.45333333333333	5.81333333333333	4.08333333333333	17.3333333333333	9.33333333333333
G10090_1204	11499	Adam5	0.15	0.53	0.24	0.16	0	0.13	0.25	0.92	0.44	0.27	0	0.22	1	4	3	1	0	1	0.306666666666667	0.0966666666666667	0.536666666666667	0.163333333333333	2.66666666666667	0.666666666666667
G10090_25273	27405	Abcg3	0.57	0.79	1.26	0.94	0.4	2.32	0.96	1.37	2.3	1.56	0.67	3.87	3	7	19	7	3	21	0.873333333333333	1.22	1.54333333333333	2.03333333333333	9.66666666666667	10.3333333333333
G10090_14661	229320	Clrn1	0	0	0.39	0.26	0	0	0	0	0.72	0.44	0	0	0	0	6	2	0	0	0.13	0.0866666666666667	0.24	0.146666666666667	2	0.666666666666667
G10090_33754	74158	Josd1	4.37	7.14	9.45	3.34	5.8	5.69	7.37	12.43	17.31	5.56	9.67	9.49	39.75	71.16	161.58	28.52	50.95	58.5	6.98666666666667	4.94333333333333	12.37	8.24	90.83	45.99
G10090_2722	68347	Mettl26	6.2	9.47	10.55	2.22	6.99	11.05	10.46	16.48	19.34	3.69	11.66	18.42	12	20	38	4	13	24	8.74	6.75333333333333	15.4266666666667	11.2566666666667	23.3333333333333	13.6666666666667
G10090_32171	209837	Slc38a5	1.03	2.07	1.31	1.32	3.41	1.28	1.73	3.6	2.41	2.19	5.68	2.13	5	11	12	6	16	7	1.47	2.00333333333333	2.58	3.33333333333333	9.33333333333333	9.66666666666667
G10090_23250	18542	Pcolce	141.96	159.63	181.82	106.74	136.63	81.63	239.57	277.83	333.26	177.6	227.93	136.07	565	695	1356	398	523	365	161.136666666667	108.333333333333	283.553333333333	180.533333333333	872	428.666666666667
G10090_21775	632778	Erich4	0	0	0	0	0	0	0	0	0	0	0	0	0	0	0	0	0	0	0	0	0	0	0	0
G10090_33383	13085	Cyp2a12	0	0	0	0	0	0	0	0	0	0	0	0	0	0	0	0	0	0	0	0	0	0	0	0
G10090_5949	19069	Nup88	23.67	26.73	21.55	25.23	26.8	28.96	39.94	46.52	39.5	41.98	44.71	48.27	154	190	263	154	168	212	23.9833333333333	26.9966666666667	41.9866666666667	44.9866666666667	202.333333333333	178
G10090_6258	74435	Lrriq3	0.25	0.23	0.53	0.1	0.1	0.39	0.42	0.39	0.97	0.17	0.16	0.65	1	2	6	1	1	3	0.336666666666667	0.196666666666667	0.593333333333333	0.326666666666667	3	1.66666666666667
G10090_6101	20274	Scn9a	0.15	0	0.02	0.16	0.08	0.13	0.25	0	0.04	0.26	0.13	0.22	2	0	1	3	2	2	0.0566666666666667	0.123333333333333	0.0966666666666667	0.203333333333333	1	2.33333333333333
G10090_20510	213439	Gpr174	0.22	0.2	0.04	0	0.07	1.12	0.38	0.36	0.07	0	0.12	1.87	3	3	1	0	1	17	0.153333333333333	0.396666666666667	0.27	0.663333333333333	2.33333333333333	6
G10090_1405	22138	Ttn	8.37	11.13	0.03	0.09	0.08	0.04	14.13	19.36	0.05	0.15	0.14	0.07	2057	2995	12	20	18	11	6.51	0.07	11.18	0.12	1688	16.3333333333333
G10090_15682	16478	Jund	35.72	35.74	37.34	32.25	42.8	44.25	60.28	62.21	68.44	53.66	71.41	73.76	274	300	538	232	317	383	36.2666666666667	39.7666666666667	63.6433333333333	66.2766666666667	370.666666666667	310.666666666667
G10090_16281	142682	Zcchc14	7.7	7.53	9.85	5.82	6.7	6.1	12.99	13.11	18.06	9.68	11.18	10.17	151	148	344	106	125	114	8.36	6.20666666666667	14.72	10.3433333333333	214.333333333333	115
G10090_3765	54446	Nfat5	6.87	6.88	9.92	7.64	7.6	7.88	11.59	11.98	18.19	12.72	12.68	13.14	244	278	683	249	250	317	7.89	7.70666666666667	13.92	12.8466666666667	401.666666666667	272
G10090_12429	68499	Mrpl53	12.09	13.06	25.36	5.36	5.2	8.9	20.41	22.72	46.49	8.92	8.67	14.84	17	20	66	7	7	14	16.8366666666667	6.48666666666667	29.8733333333333	10.81	34.3333333333333	9.33333333333333
G10090_1441	66528	Smim5	0.09	0.44	0.43	0.3	0.19	0.43	0.16	0.76	0.79	0.5	0.32	0.71	1	2	5	3	2	2	0.32	0.306666666666667	0.57	0.51	2.66666666666667	2.33333333333333
G10090_6244	19210	Ptdss1	27.22	23.08	21.72	34.23	28.52	29.61	45.93	40.17	39.82	56.96	47.58	49.36	250	232	375	295	253	307	24.0066666666667	30.7866666666667	41.9733333333333	51.3	285.666666666667	285
G10090_5025	16800	Arhgef2	16.62	20.69	17.83	15.27	15.46	23.87	28.05	36.01	32.69	25.41	25.78	39.79	203	278	418	173	186	322	18.38	18.2	32.25	30.3266666666667	299.666666666667	227
G10090_13716	11979	Atp7b	0	0	0	0	0.06	0	0	0	0	0	0.11	0	0	0	0	0	1	0	0	0.02	0	0.0366666666666667	0	0.333333333333333
G10090_4815	20475	Six5	6.05	6.09	8.57	6.6	7.92	4.18	10.21	10.61	15.71	10.98	13.21	6.97	46	49	121	44	54	35	6.90333333333333	6.23333333333333	12.1766666666667	10.3866666666667	72	44.3333333333333
G10090_22387	67468	Mmd	15.61	18.43	314.61	15.92	11.64	28.64	26.34	32.07	576.65	26.49	19.42	47.75	103	132	3914	102	76	218	116.216666666667	18.7333333333333	211.686666666667	31.22	1383	132
G10090_10630	233552	Gdpd5	2.53	2.85	3.88	4.1	3.02	3.31	4.27	4.96	7.11	6.82	5.03	5.51	22	30	71	37	30	36	3.08666666666667	3.47666666666667	5.44666666666667	5.78666666666667	41	34.3333333333333
G10090_2781	170748	Smco4	4.29	5.1	5.06	2.7	4.42	4.58	7.23	8.88	9.28	4.5	7.38	7.63	11	13	27	7	14	12	4.81666666666667	3.9	8.46333333333333	6.50333333333333	17	11
G10090_12434	207521	Dtx4	3.85	5.8	7.06	4.35	5.87	2.88	6.5	10.09	12.94	7.23	9.79	4.79	56	90	190	64	84	49	5.57	4.36666666666667	9.84333333333333	7.27	112	65.6666666666667
G10090_8934	26466	Zfp260	9.52	11.66	13.52	12.49	12.43	11.12	16.07	20.3	24.78	20.78	20.74	18.54	95	126	254	114	120	124	11.5666666666667	12.0133333333333	20.3833333333333	20.02	158.333333333333	119.333333333333
G10090_14591	230673	Ipo13	24.55	28.33	16.4	22.41	22.12	21.21	41.43	49.31	30.05	37.28	36.91	35.35	237	300	297	203	206	232	23.0933333333333	21.9133333333333	40.2633333333333	36.5133333333333	278	213.666666666667
G10090_22356	269152	Kif26b	6.84	8.9	6.26	7.19	7.23	4.27	11.53	15.49	11.47	11.96	12.06	7.12	219	321	380	210	229	150	7.33333333333333	6.23	12.83	10.38	306.666666666667	196.333333333333
G10090_4140	237253	Lrp11	0.67	1.48	2.22	1.29	1.11	1.19	1.14	2.57	4.07	2.14	1.86	1.98	6	14	37	10	9	11	1.45666666666667	1.19666666666667	2.59333333333333	1.99333333333333	19	10
G10090_24319	68240	Rpa3	10.3	8.82	14.46	5.92	10.75	14.74	17.39	15.36	26.51	9.84	17.93	24.56	15	14	39	8	15	24	11.1933333333333	10.47	19.7533333333333	17.4433333333333	22.6666666666667	15.6666666666667
G10090_12854	170761	Pdzd3	0.17	0	0	0	0	0	0.29	0	0	0	0	0	1	0	0	0	0	0	0.0566666666666667	0	0.0966666666666667	0	0.333333333333333	0
G10090_13012	237890	Slfn14	0	0	0	0.15	0	0	0	0	0	0.24	0	0	0	0	0	1	0	0	0	0.05	0	0.08	0	0.333333333333333
G10090_2682	27410	Abca3	3.78	4.86	8.76	3.51	5.51	7.08	6.38	8.46	16.05	5.84	9.2	11.8	66	94	291	58	93	140	5.8	5.36666666666667	10.2966666666667	8.94666666666667	150.333333333333	97
G10090_27239	71902	Cand1	16.83	17.2	12.2	16.07	15.71	15.25	28.4	29.94	22.37	26.74	26.2	25.42	378	423	516	339	341	387	15.41	15.6766666666667	26.9033333333333	26.12	439	355.666666666667
G10090_19172	407821	Znrf3	1.75	1.84	2.18	1.69	1.66	1.21	2.95	3.21	3.99	2.81	2.77	2.02	30	36	73	28	28	24	1.92333333333333	1.52	3.38333333333333	2.53333333333333	46.3333333333333	26.6666666666667
G10090_425	65973	Asph	16.03	19.52	36.25	11.04	7.76	10.48	27.04	33.98	66.44	18.37	12.95	17.48	177	235.7	780	158	121.33	149	23.9333333333333	9.76	42.4866666666667	16.2666666666667	397.566666666667	142.776666666667
G10090_17656	320080	Zbtb39	1.11	0.73	2.1	0.66	0.89	1.47	1.87	1.27	3.84	1.09	1.49	2.46	18	13	64	10	14	27	1.31333333333333	1.00666666666667	2.32666666666667	1.68	31.6666666666667	17
G10090_9771	100502766	Kifc1	1.25	1.66	2.4	3.32	1.14	4.16	2.12	2.89	4.4	5.53	1.9	6.93	7.69	10.75	21.59	14.95	6.23	24.16	1.77	2.87333333333333	3.13666666666667	4.78666666666667	13.3433333333333	15.1133333333333
G10090_29810	217169	Tns4	0.23	0.07	0.41	0.17	0.32	1.44	0.39	0.12	0.76	0.28	0.54	2.41	3	1	10	2	4	21	0.236666666666667	0.643333333333333	0.423333333333333	1.07666666666667	4.66666666666667	9
G10090_10341	20341	Selenbp1	4.76	8.38	36.51	5.38	7.97	8.34	8.03	14.58	66.92	8.94	13.29	13.9	20.76	39.95	298.3	21.95	33.49	40.95	16.55	7.23	29.8433333333333	12.0433333333333	119.67	32.13
G10090_5468	104010	Cdh22	0	0.18	0	0	0	0.17	0	0.32	0	0	0	0.29	0	1	0	0	0	1	0.06	0.0566666666666667	0.106666666666667	0.0966666666666667	0.333333333333333	0.333333333333333
G10090_24565	18377	Omg	0.17	0	0.09	0	0.53	0	0.29	0	0.17	0	0.88	0	1	0	1	0	3	0	0.0866666666666667	0.176666666666667	0.153333333333333	0.293333333333333	0.666666666666667	1
G10090_7174	230598	Nrd1	94.89	88.27	65.37	91.56	86.98	92.41	160.13	153.64	119.82	152.34	145.1	154.05	953.4	966.36	1287.03	851.85	839.68	1053.06	82.8433333333333	90.3166666666667	144.53	150.496666666667	1068.93	914.863333333333
G10090_7089	101772	Ano1	1.45	0.85	2.35	0.94	1.91	0.72	2.44	1.49	4.31	1.57	3.19	1.2	18	11	55	11	23	10	1.55	1.19	2.74666666666667	1.98666666666667	28	14.6666666666667
G10090_26898	215748	Cnksr3	2.16	2.07	3.97	1.73	1.23	1.24	3.65	3.61	7.27	2.88	2.05	2.07	20	21	69	15	11	13	2.73333333333333	1.4	4.84333333333333	2.33333333333333	36.6666666666667	13
G10090_17930	18571	Pdcd6ip	23.83	27.62	32.32	24.59	22.1	31.79	40.22	48.08	59.24	40.92	36.86	53	386	490	985	374	346	582	27.9233333333333	26.16	49.18	43.5933333333333	620.333333333333	434
G10090_4598	98403	Zfp451	7.23	7.61	5.77	8.76	6.15	6.39	12.21	13.24	10.57	14.57	10.27	10.65	69	74	114	76	56	70	6.87	7.1	12.0066666666667	11.83	85.6666666666667	67.3333333333333
G10090_714	105247220	Gm42355	0	0	0.05	0	0	0	0	0	0.09	0	0	0	0	0	1	0	0	0	0.0166666666666667	0	0.03	0	0.333333333333333	0
G10090_14500	75974	Dock11	8.63	5.08	7.8	9.35	8.39	7.93	14.57	8.85	14.3	15.56	14	13.22	158	102	271	164	148	166	7.17	8.55666666666667	12.5733333333333	14.26	177	159.333333333333
G10090_16151	26379	Esrra	20.99	18.72	22.4	18.55	20.59	22.03	35.42	32.59	41.05	30.86	34.34	36.73	120	117	241	100	112	144	20.7033333333333	20.39	36.3533333333333	33.9766666666667	159.333333333333	118.666666666667
G10090_3780	235406	Snx33	5.75	5.27	5.69	4.66	4.73	3.9	9.7	9.18	10.44	7.75	7.9	6.5	71	70	131	54	56	54	5.57	4.43	9.77333333333333	7.38333333333333	90.6666666666667	54.6666666666667
G10090_17297	381411	Accsl	0	0	1.18	0	0	0	0	0	2.17	0	0	0	0	0	14	0	0	0	0.393333333333333	0	0.723333333333333	0	4.66666666666667	0
G10090_13701	17160	Man2b2	23.48	24.74	34.79	26.02	26.58	22.9	39.63	43.05	63.77	43.29	44.34	38.17	177	230	537	186	182	192	27.67	25.1666666666667	48.8166666666667	41.9333333333333	314.666666666667	186.666666666667
G10090_4424	71198	Otud1	3.28	3.27	3.1	6.05	3.4	3.57	5.54	5.7	5.68	10.06	5.67	5.95	22	24	39	38	22	27	3.21666666666667	4.34	5.64	7.22666666666667	28.3333333333333	29
G10090_16220	243978	Mrgprx2	0	0	0.04	0	0	0.07	0	0	0.08	0	0	0.12	0	0	1	0	0	1	0.0133333333333333	0.0233333333333333	0.0266666666666667	0.04	0.333333333333333	0.333333333333333
G10090_7221	68147	Gar1	10.9	11.11	10.82	11.32	8.4	16.6	18.39	19.34	19.84	18.84	14.02	27.67	35	39	65	34	26	60	10.9433333333333	12.1066666666667	19.19	20.1766666666667	46.3333333333333	40
G10090_2523	224697	Adamts10	7.45	11.41	12.18	9.91	10.12	9.11	12.57	19.86	22.32	16.48	16.88	15.18	81	117	250	90	104	107	10.3466666666667	9.71333333333333	18.25	16.18	149.333333333333	100.333333333333
G10090_16149	12321	Calu	289.91	294.92	195.28	266.12	272.54	218.3	489.24	513.31	357.93	442.77	454.65	363.92	2506	2790	3172	2158	2275	2130	260.036666666667	252.32	453.493333333333	420.446666666667	2822.66666666667	2187.66666666667
G10090_4339	626596	Rgs22	0	0	0	0	0	0	0	0	0	0	0	0	0	0	0	0	0	0	0	0	0	0	0	0
G10090_6185	215814	Ccdc28a	2.05	3.76	3.48	1.83	3.91	4.57	3.47	6.55	6.38	3.05	6.52	7.61	6	12	19	5	11	15	3.09666666666667	3.43666666666667	5.46666666666667	5.72666666666667	12.3333333333333	10.3333333333333
G10090_2485	74055	Plce1	1.4	1.32	2.38	1.22	0.59	1	2.36	2.3	4.36	2.03	0.99	1.67	32	33	102	26	15	27	1.7	0.936666666666667	3.00666666666667	1.56333333333333	55.6666666666667	22.6666666666667
G10090_3952	20741	Sptb	2.42	2.79	0.32	0.04	0.07	0	4.08	4.85	0.58	0.06	0.12	0	69	87	17	1	2	0	1.84333333333333	0.0366666666666667	3.17	0.06	57.6666666666667	1
G10090_413	240058	Cpne5	0	0.17	0	0	0	0.16	0	0.29	0	0	0	0.27	0	1	0	0	0	1	0.0566666666666667	0.0533333333333333	0.0966666666666667	0.09	0.333333333333333	0.333333333333333
G10090_30806	108168952	108168952	0	0.05	0.06	0.12	0.06	0	0	0.09	0.11	0.2	0.1	0	0	0.5	1	1	0.5	0	0.0366666666666667	0.06	0.0666666666666667	0.1	0.5	0.5
G10090_21997	227377	Farp2	1.24	1.2	1.84	1.11	0.69	0.82	2.09	2.08	3.37	1.85	1.15	1.37	13.07	13.81	36.47	11	7	9.75	1.42666666666667	0.873333333333333	2.51333333333333	1.45666666666667	21.1166666666667	9.25
G10090_29188	20196	S100a13	28.75	37.35	77.76	28.31	26.84	41.15	48.52	65.01	142.54	47.1	44.77	68.6	48	68	242	46	43	79	47.9533333333333	32.1	85.3566666666667	53.49	119.333333333333	56
G10090_4858	16582	Kifc3	24	19.22	13.98	20	24.56	18.28	40.5	33.45	25.62	33.28	40.97	30.47	198	170	225	156	191	166	19.0666666666667	20.9466666666667	33.19	34.9066666666667	197.666666666667	171
G10090_6318	78938	Fbxo34	2.83	2.65	6.49	2.69	3.01	3.35	4.78	4.61	11.9	4.47	5.02	5.59	22	24	101	20	24	30	3.99	3.01666666666667	7.09666666666667	5.02666666666667	49	24.6666666666667
G10090_6917	214663	Slc25a29	0.58	0.53	2.39	0.21	0	0.69	0.99	0.93	4.38	0.35	0	1.15	3	3	23	1	0	4	1.16666666666667	0.3	2.1	0.5	9.66666666666667	1.66666666666667
G10090_17799	68585	Rtn4	106.39	104.5	99.37	86.96	82.39	77.43	179.54	181.89	182.13	144.69	137.45	129.08	1081	1192.96	1800.99	845.97	815	883	103.42	82.26	181.186666666667	137.073333333333	1358.31666666667	847.99
G10090_4390	77116	Mtmr2	63.98	58.26	40.37	62.64	62.87	53.31	107.96	101.4	73.99	104.22	104.88	88.87	531	539	645	493	512	515	54.2033333333333	59.6066666666667	94.45	99.3233333333333	571.666666666667	506.666666666667
G10090_8755	211329	Ncoa7	12.55	8.18	9.77	14.42	11.3	11.84	21.18	14.24	17.9	23.99	18.85	19.74	103	87	176	117	94	111	10.1666666666667	12.52	17.7733333333333	20.86	122	107.333333333333
G10090_24699	51797	Ctps	93.48	87.49	49.57	90.63	90.04	77.43	157.76	152.28	90.85	150.8	150.2	129.07	673	690	670	612	625	629	76.8466666666667	86.0333333333333	133.63	143.356666666667	677.666666666667	622
G10090_8877	26945	Tpsg1	0	0	0.7	0	0	0	0	0	1.27	0	0	0	0	0	3	0	0	0	0.233333333333333	0	0.423333333333333	0	1	0
G10090_16606	381820	Smim10l1	13.56	18.48	43.18	11.69	10.9	15.17	22.89	32.17	79.14	19.44	18.18	25.29	86	130	522	75	70	116	25.0733333333333	12.5866666666667	44.7333333333333	20.97	246	87
G10090_23466	12778	Ackr3	30.71	31.8	44.16	21.99	28.92	20.36	51.83	55.35	80.94	36.58	48.25	33.94	164	187	449	110	149	124	35.5566666666667	23.7566666666667	62.7066666666667	39.59	266.666666666667	127.666666666667
G10090_2519	54672	Adgrg3	2.17	0.37	1.09	1.49	1.45	1.28	3.66	0.64	2	2.48	2.41	2.13	15	4	17	12	9	10	1.21	1.40666666666667	2.1	2.34	12	10.3333333333333
G10090_2082	75079	Zbtb49	1.15	1.21	1.15	1.37	0.98	0.78	1.94	2.1	2.11	2.27	1.63	1.29	9	10	16	10	7	7	1.17	1.04333333333333	2.05	1.73	11.6666666666667	8
G10090_8864	81910	Rrbp1	71.14	73.67	96.22	74.76	71.07	88.8	120.05	128.23	176.36	124.39	118.56	148.04	760	871	1869	747	700	959	80.3433333333333	78.21	141.546666666667	130.33	1166.66666666667	802
G10090_8527	382044	Ces1b	0	0.18	0	0	0	0	0	0.32	0	0	0	0	0	1	0	0	0	0	0.06	0	0.106666666666667	0	0.333333333333333	0
G10090_21293	56327	Arl2	96.82	97.01	77.61	83.38	87.32	72.23	163.39	168.84	142.26	138.74	145.68	120.42	203	222	303	163	176	170	90.48	80.9766666666667	158.163333333333	134.946666666667	242.666666666667	169.666666666667
G10090_19868	68020	Apopt1	8.75	18.83	28.32	7.33	8.69	9.81	14.76	32.78	51.91	12.2	14.5	16.36	23	52	139	18	22	29	18.6333333333333	8.61	33.15	14.3533333333333	71.3333333333333	23
G10090_10166	217946	Cdca7l	1.44	1.12	2.15	0.62	1.35	3.07	2.44	1.96	3.95	1.02	2.24	5.12	10	9	31	4	9	24	1.57	1.68	2.78333333333333	2.79333333333333	16.6666666666667	12.3333333333333
G10090_235	227399	Ppip5k2	6.87	6.66	5.29	6.84	6.67	7.57	11.59	11.59	9.69	11.38	11.13	12.62	105	111	150	100	99	131	6.27333333333333	7.02666666666667	10.9566666666667	11.71	122	110
G10090_12607	218772	Rarb	0.14	0.9	0.92	0.45	0.38	0.44	0.24	1.56	1.68	0.75	0.64	0.73	1	7	14	3	3	4	0.653333333333333	0.423333333333333	1.16	0.706666666666667	7.33333333333333	3.33333333333333
G10090_25571	13006	Smc3	134.05	105.36	58	161.84	150.32	138.9	226.23	183.37	106.31	269.28	250.77	231.54	1762	1516	1434	1997	1909	2062	99.1366666666667	150.353333333333	171.97	250.53	1570.66666666667	1989.33333333333
G10090_25699	77358	9430069I07Rik	0	0	0	0	0	0.7	0	0	0	0	0	1.17	0	0	0	0	0	1	0	0.233333333333333	0	0.39	0	0.333333333333333
G10090_2698	373864	Col27a1	4.45	5.42	4.49	4.47	5.24	3.65	7.52	9.44	8.24	7.44	8.75	6.09	95	125	160	82	102	80	4.78666666666667	4.45333333333333	8.4	7.42666666666667	126.666666666667	88
G10090_2868	54141	Spag5	1.32	1.65	0.88	1.53	0.72	1.68	2.22	2.87	1.61	2.55	1.2	2.81	11	13	17	14	7	16	1.28333333333333	1.31	2.23333333333333	2.18666666666667	13.6666666666667	12.3333333333333
G10090_540	77480	Kidins220	7.08	10.26	11.07	7.65	5.79	7.35	11.95	17.86	20.3	12.72	9.66	12.26	147	223	432	148	117	175	9.47	6.93	16.7033333333333	11.5466666666667	267.333333333333	146.666666666667
G10090_28930	28019	Ing4	60.88	57.44	44.79	74	60.66	61.06	102.75	99.97	82.09	123.12	101.2	101.79	254	262	350	289	244	287	54.37	65.24	94.9366666666667	108.703333333333	288.666666666667	273.333333333333
G10090_31547	72852	Mblac2	2.01	2.45	3.1	2.75	1.58	2.03	3.39	4.26	5.69	4.58	2.64	3.39	21	28	61	27	16	24	2.52	2.12	4.44666666666667	3.53666666666667	36.6666666666667	22.3333333333333
G10090_8434	320095	6430550D23Rik	0	0.22	0.66	0	0.32	0.37	0	0.39	1.21	0	0.53	0.61	0	1	6	0	1	2	0.293333333333333	0.23	0.533333333333333	0.38	2.33333333333333	1
G10090_12508	20192	Ryr3	0	0.03	0	0	0	0	0	0.05	0	0	0	0	0	1	0	0	0	0	0.01	0	0.0166666666666667	0	0.333333333333333	0
G10090_30129	228136	Zdhhc5	51.08	43.13	34.07	52.65	49.85	44.7	86.2	75.06	62.45	87.59	83.17	74.51	655.68	606	822.59	634.36	618.27	648	42.76	49.0666666666667	74.57	81.7566666666667	694.756666666667	633.543333333333
G10090_7183	14121	Fbp1	1.06	0.48	1.75	0.28	0.82	0.94	1.78	0.84	3.2	0.47	1.37	1.56	4	2	13	1	3	4	1.09666666666667	0.68	1.94	1.13333333333333	6.33333333333333	2.66666666666667
G10090_20688	24128	Xrn2	97.77	92.73	60.24	101.61	91.19	90.03	164.99	161.4	110.41	169.07	152.13	150.08	883	916	1022	862	795	918	83.58	94.2766666666667	145.6	157.093333333333	940.333333333333	858.333333333333
G10090_4791	71838	Phf7	2.21	2.95	4.77	0.84	1.97	2.91	3.73	5.14	8.74	1.4	3.29	4.85	11	16	47	4	10	17	3.31	1.90666666666667	5.87	3.18	24.6666666666667	10.3333333333333
G10090_3546	69367	Glrx2	4.67	8.22	15.31	3.5	8.91	14.1	7.88	14.31	28.07	5.83	14.86	23.51	20	32	90	15.99	28	43	9.4	8.83666666666667	16.7533333333333	14.7333333333333	47.3333333333333	28.9966666666667
G10090_5116	228140	Tnks1bp1	12.3	13.96	23.63	9.36	11.82	9.54	20.76	24.3	43.3	15.58	19.72	15.9	193	240	687	137	179	167	16.63	10.24	29.4533333333333	17.0666666666667	373.333333333333	161
G10090_31926	380728	Kcnh4	0.1	0.09	0.26	0	0.1	0	0.17	0.16	0.48	0	0.17	0	1	1	5	0	1	0	0.15	0.0333333333333333	0.27	0.0566666666666667	2.33333333333333	0.333333333333333
G10090_27670	68554	Cebpzos	2.93	2.91	5.75	3.44	5.13	4.71	4.94	5.06	10.55	5.73	8.55	7.84	10	9	36	11	15	16	3.86333333333333	4.42666666666667	6.85	7.37333333333333	18.3333333333333	14
G10090_30040	93724	Pcdhga12	1.03	0.27	0.36	0.52	0.35	0.16	1.73	0.46	0.66	0.86	0.58	0.27	14.13	4.03	9.37	6.72	4.61	2.53	0.553333333333333	0.343333333333333	0.95	0.57	9.17666666666667	4.62
G10090_32950	20305	Ccl6	134.07	99.21	426.15	117.38	99.81	539.42	226.25	172.68	781.09	195.29	166.5	899.23	492	398	2927	403	353	2229	219.81	252.203333333333	393.34	420.34	1272.33333333333	995
G10090_2601	19043	Ppm1b	22.83	27.18	25.24	18.09	19.11	21.69	38.54	47.31	46.27	30.09	31.88	36.16	144	198	353	109	117	161	25.0833333333333	19.63	44.04	32.71	231.666666666667	129
G10090_24016	21345	Tagln	132.61	179.95	168.54	149.21	209.37	163.52	223.79	313.2	308.92	248.26	349.28	272.6	541.83	803.9	1289.79	570.66	824.76	752.67	160.366666666667	174.033333333333	281.97	290.046666666667	878.506666666667	716.03
G10090_12014	100702	Gbp6	2.01	3.63	10.37	6.45	6.29	49.87	3.39	6.32	19.02	10.74	10.5	83.14	23.42	46.82	231.45	72.63	70.68	661.34	5.33666666666667	20.87	9.57666666666667	34.7933333333333	100.563333333333	268.216666666667
G10090_24551	18491	Pappa	2.36	2.89	2.82	5.65	5.06	2.57	3.98	5.03	5.17	9.41	8.44	4.29	67	95	140	153	136	79	2.69	4.42666666666667	4.72666666666667	7.38	100.666666666667	122.666666666667
G10090_13073	331493	Gm5127	0.21	0.19	0.11	0.23	0.44	0.38	0.36	0.34	0.21	0.38	0.73	0.63	1	1	1	1	2	2	0.17	0.35	0.303333333333333	0.58	1	1.66666666666667
G10090_18960	654801	Zfp784	1.77	2.11	2.55	1.51	2.21	1.57	2.99	3.67	4.68	2.52	3.68	2.62	10	13	27	8	12	10	2.14333333333333	1.76333333333333	3.78	2.94	16.6666666666667	10
G10090_19160	11615	Gm4737	16.79	24.41	20.41	15.34	14.86	15.41	28.33	42.48	37.42	25.53	24.79	25.69	92.22	146.64	210.35	78.96	78.74	95.43	20.5366666666667	15.2033333333333	36.0766666666667	25.3366666666667	149.736666666667	84.3766666666667
G10090_5027	68550	Tefm	3.38	3.09	5.07	2.3	1.91	2.66	5.7	5.38	9.29	3.83	3.19	4.44	11	11	31	7	6	10	3.84666666666667	2.29	6.79	3.82	17.6666666666667	7.66666666666667
G10090_7815	56457	Clptm1	50.98	52.66	60.82	54.35	50.73	47.57	86.03	91.66	111.49	90.43	84.62	79.3	391	431	851	394	380	419	54.82	50.8833333333333	96.3933333333333	84.7833333333333	557.666666666667	397.666666666667
G10090_3454	381157	Greb1l	2.28	2.26	1.11	2.68	2.24	1.84	3.84	3.93	2.04	4.46	3.74	3.07	54	57	46	58	50	48	1.88333333333333	2.25333333333333	3.27	3.75666666666667	52.3333333333333	52
G10090_15711	105439	Slain1	0.14	0.13	0.26	0.44	0	1.33	0.23	0.22	0.48	0.73	0	2.22	1	1	4	3	0	12	0.176666666666667	0.59	0.31	0.983333333333333	2	5
G10090_7307	11782	Ap4s1	7.93	8.97	10.95	3.71	2.7	9.76	13.39	15.6	20.07	6.17	4.51	16.27	22	28	59	10	8	33	9.28333333333333	5.39	16.3533333333333	8.98333333333333	36.3333333333333	17
G10090_23861	12825	Col3a1	1346.78	1362.63	1508.9	989.9	1244	379.8	2272.78	2371.7	2765.69	1647.02	2075.29	633.15	20366	22560	42931	14055	18178	6488	1406.10333333333	871.233333333333	2470.05666666667	1451.82	28619	12907
G10090_26503	67771	Arpc5	111.14	109.75	123.83	114.33	112.49	148.07	187.56	191.02	226.97	190.23	187.66	246.84	550	594	1149	530	537	826	114.906666666667	124.963333333333	201.85	208.243333333333	764.333333333333	631
G10090_21626	69178	Snx5	60.48	66.58	85.21	77.56	64.32	106.45	102.06	115.89	156.19	129.05	107.3	177.46	396	475	1037	473	403	777	70.7566666666667	82.7766666666667	124.713333333333	137.936666666667	636	551
G10090_16341	107701	Sf3b4	51.6	43.74	31.9	45.88	45	42.44	87.07	76.13	58.48	76.33	75.08	70.76	233	216	270	194	196	216	42.4133333333333	44.44	73.8933333333333	74.0566666666667	239.666666666667	202
G10090_2540	240888	Gpr161	1.63	1.58	1.15	1.61	2.19	1.06	2.74	2.75	2.11	2.68	3.65	1.76	30	32	40	28	39	22	1.45333333333333	1.62	2.53333333333333	2.69666666666667	34	29.6666666666667
G10090_11488	19212	Pter	1.36	3.29	3.33	1.92	2.13	2.78	2.3	5.73	6.11	3.2	3.55	4.64	6	16.58	36.51	10	12.29	15.11	2.66	2.27666666666667	4.71333333333333	3.79666666666667	19.6966666666667	12.4666666666667
G10090_12652	320713	Mysm1	1.33	1.63	2.57	3.51	2.01	3.1	2.25	2.83	4.71	5.85	3.35	5.17	27	31	98	51	34	71	1.84333333333333	2.87333333333333	3.26333333333333	4.79	52	52
G10090_1006	17955	Nap1l4	22.69	22.32	37.5	17.58	21.4	21.57	38.29	38.85	68.74	29.24	35.7	35.96	138	148	426	99	124	147	27.5033333333333	20.1833333333333	48.6266666666667	33.6333333333333	237.333333333333	123.333333333333
G10090_10554	12721	Coro1a	37.31	45	52.49	40.92	53.78	103.23	62.96	78.32	96.22	68.08	89.72	172.09	160	211	422	165	223	499	44.9333333333333	65.9766666666667	79.1666666666667	109.963333333333	264.333333333333	295.666666666667
G10090_13824	102637087	Gm33989	0.42	0.62	0.94	0.73	0.48	0.85	0.7	1.08	1.73	1.21	0.79	1.42	19	31	82	32	21	44	0.66	0.686666666666667	1.17	1.14	44	32.3333333333333
G10090_27175	22694	Zfp35	3.46	3.16	3.68	3.95	2.43	3.28	5.83	5.5	6.74	6.57	4.05	5.47	28	28	56	30	19	30	3.43333333333333	3.22	6.02333333333333	5.36333333333333	37.3333333333333	26.3333333333333
G10090_23620	21934	Tnfrsf11a	2.72	2.15	2.42	2.89	2.28	2.8	4.58	3.74	4.44	4.82	3.8	4.66	37	32	62	37	30	43	2.43	2.65666666666667	4.25333333333333	4.42666666666667	43.6666666666667	36.6666666666667
G10090_5314	227743	Mapkap1	117.23	108.26	57.86	112.16	99.79	91.19	197.83	188.44	106.05	186.61	166.47	152.01	725	752	725	661	615	654	94.45	101.046666666667	164.106666666667	168.363333333333	734	643.333333333333
G10090_11496	56496	Tspan6	7.87	9.59	10.84	6.3	8.16	6.79	13.27	16.69	19.87	10.48	13.61	11.31	36	48	93	27	36	35	9.43333333333333	7.08333333333333	16.61	11.8	59	32.6666666666667
G10090_25427	232984	B3gnt8	4.92	3.19	3.9	3.42	5.05	5.59	8.31	5.56	7.14	5.69	8.43	9.31	22	17	32	13	22	28	4.00333333333333	4.68666666666667	7.00333333333333	7.81	23.6666666666667	21
G10090_5653	110332	Pp2d1	0	0	0	0	0	0.14	0	0	0	0	0	0.23	0	0	0	0	0	1.01	0	0.0466666666666667	0	0.0766666666666667	0	0.336666666666667
G10090_14022	229534	Pbxip1	23.48	33.33	21.45	13.74	17.34	20.95	39.63	58.02	39.31	22.86	28.93	34.93	287	443	492	157	204	287	26.0866666666667	17.3433333333333	45.6533333333333	28.9066666666667	407.333333333333	216
G10090_2177	328035	Fads6	0.32	0.05	0.22	0	0.39	0.05	0.54	0.1	0.41	0	0.66	0.09	1	1	7	0	2	1	0.196666666666667	0.146666666666667	0.35	0.25	3	1
G10090_12301	19153	Prx	0.8	0.44	6.6	0.17	1.52	0.84	1.35	0.76	12.1	0.28	2.54	1.4	10	6	168	2	19	12	2.61333333333333	0.843333333333333	4.73666666666667	1.40666666666667	61.3333333333333	11
G10090_31340	211347	Pank3	7.75	7.26	38.32	7.83	7.1	8.62	13.09	12.64	70.23	13.03	11.84	14.37	156	160	1451	148	138	196	17.7766666666667	7.85	31.9866666666667	13.08	589	160.666666666667
G10090_17693	109815	Selenos	21.07	21.43	31.68	28.63	22.57	25.27	35.56	37.29	58.06	47.63	37.66	42.13	63	70	177	80	65	85	24.7266666666667	25.49	43.6366666666667	42.4733333333333	103.333333333333	76.6666666666667
G10090_33947	12832	Col5a2	185.06	211.44	182.4	188.38	201.12	112.32	312.29	368.02	334.33	313.43	335.52	187.24	3338	4176	6192	3191	3506	2289	192.966666666667	167.273333333333	338.213333333333	278.73	4568.66666666667	2995.33333333333
G10090_5097	545085	Wdr70	69.26	59.72	31.68	69.95	71.2	57.44	116.88	103.95	58.06	116.39	118.79	95.76	359	337	317	335	353	336	53.5533333333333	66.1966666666667	92.9633333333333	110.313333333333	337.666666666667	341.333333333333
G10090_1276	27419	Naglu	12.8	13.93	16.56	10.46	10.74	14.04	21.61	24.25	30.36	17.4	17.91	23.4	84	100	204	64	68	103	14.43	11.7466666666667	25.4066666666667	19.57	129.333333333333	78.3333333333333
G10090_19643	67242	Gemin6	1.7	2	2.17	0.79	0.88	1.98	2.86	3.49	3.97	1.32	1.47	3.3	4	6	11	2	2	6	1.95666666666667	1.21666666666667	3.44	2.03	7	3.33333333333333
G10090_3565	320840	Negr1	2.27	0.54	5.83	0.6	0.38	1.5	3.83	0.95	10.69	0.99	0.64	2.5	11	8	148	5	5	11	2.88	0.826666666666667	5.15666666666667	1.37666666666667	55.6666666666667	7
G10090_10202	66240	Kcne1l	0	0.25	0.43	0	0.28	0	0	0.43	0.79	0	0.47	0	0	1	3	0	1	0	0.226666666666667	0.0933333333333333	0.406666666666667	0.156666666666667	1.33333333333333	0.333333333333333
G10090_3081	72723	Zfp74	0.52	1.46	2.13	0.96	1.45	1.33	0.88	2.55	3.91	1.6	2.42	2.22	6	16	42	9	14	15	1.37	1.24666666666667	2.44666666666667	2.08	21.3333333333333	12.6666666666667
G10090_7658	17765	Mtf2	40.87	37.67	20.63	48.97	42.85	46.36	68.97	65.57	37.81	81.48	71.49	77.29	388	381	425	436	416	517	33.0566666666667	46.06	57.45	76.7533333333333	398	456.333333333333
G10090_6060	57916	Tnfrsf13b	0.74	2.16	3.94	3.31	2.6	7.34	1.25	3.76	7.21	5.51	4.34	12.23	5	16	50	21	17	56	2.28	4.41666666666667	4.07333333333333	7.36	23.6666666666667	31.3333333333333
G10090_1494	75302	Asxl2	2.48	3.12	4.05	3.37	2.55	4.41	4.19	5.43	7.42	5.61	4.25	7.35	63	89	199	79	61	129	3.21666666666667	3.44333333333333	5.68	5.73666666666667	117	89.6666666666667
G10090_25463	19662	Rbp4	7.5	8.08	239.44	5.68	4.13	10.64	12.66	14.07	438.87	9.45	6.89	17.74	17	20	1012	12	9	28	85.0066666666667	6.81666666666667	155.2	11.36	349.666666666667	16.3333333333333
G10090_6178	56738	Mocs1	4.84	4.04	22.52	4.11	4.29	9.83	8.17	7.04	41.28	6.84	7.15	16.39	34	31	291	27	29	76	10.4666666666667	6.07666666666667	18.83	10.1266666666667	118.666666666667	44
G10090_28106	69237	Gtpbp4	21.71	22.18	20.03	20.74	17.27	22.57	36.63	38.6	36.72	34.5	28.82	37.62	149	167	262	133	115	177	21.3066666666667	20.1933333333333	37.3166666666667	33.6466666666667	192.666666666667	141.666666666667
G10090_17883	105242418	Gm38690	0.11	0	0.06	0.63	0	0	0.18	0	0.1	1.06	0	0	1	0	1	4.01	0	0	0.0566666666666667	0.21	0.0933333333333333	0.353333333333333	0.666666666666667	1.33666666666667
G10090_624	225887	Ndufs8	26.03	32.87	53.51	23.3	19.02	31.21	43.93	57.22	98.08	38.76	31.73	52.02	50	68	193	41	34	69	37.47	24.51	66.41	40.8366666666667	103.666666666667	48
G10090_14912	22646	Zfp105	4.38	5.75	3.76	3.87	6.32	3.72	7.4	10.01	6.89	6.43	10.55	6.2	23	33	37	19	32	22	4.63	4.63666666666667	8.1	7.72666666666667	31	24.3333333333333
G10090_6394	432763	Prr7	7.52	5.56	3.24	7.12	5.1	2.83	12.69	9.67	5.95	11.85	8.51	4.71	29	22	24	26	18	11	5.44	5.01666666666667	9.43666666666667	8.35666666666667	25	18.3333333333333
G10090_13720	81907	Tmem108	0.1	0.09	0.48	0.22	0.31	0	0.17	0.16	0.88	0.36	0.52	0	1	1	9	2	3	0	0.223333333333333	0.176666666666667	0.403333333333333	0.293333333333333	3.66666666666667	1.66666666666667
G10090_31146	17110	Lyz1	85.13	77.9	161.79	78.09	86.88	297.52	143.67	135.58	296.55	129.93	144.94	495.98	272.03	272	966.6	233.3	267.42	1069.81	108.273333333333	154.163333333333	191.933333333333	256.95	503.543333333333	523.51
G10090_5249	269784	Cntn4	0	0	0	0	0	0.11	0	0	0	0	0	0.19	0	0	0	0	0	1	0	0.0366666666666667	0	0.0633333333333333	0	0.333333333333333
G10090_8752	99167	Ssx2ip	2.23	3.17	3	1.43	1.23	1.6	3.77	5.51	5.5	2.39	2.06	2.67	21	32	53	13	11	17	2.8	1.42	4.92666666666667	2.37333333333333	35.3333333333333	13.6666666666667
G10090_2971	18641	Pfkl	11.17	10.25	34.55	14.56	14.32	27.28	18.85	17.84	63.33	24.22	23.88	45.48	99	105	587	126	125	273	18.6566666666667	18.72	33.34	31.1933333333333	263.666666666667	174.666666666667
G10090_2630	15400	Hoxa3	1.34	1.07	3.56	1.11	1.38	0.66	2.26	1.87	6.52	1.84	2.31	1.1	13	10.93	49	7	10	5	1.99	1.05	3.55	1.75	24.31	7.33333333333333
G10090_399	69902	Mrto4	67.57	69.82	36.9	68.43	63.24	58.1	114.03	121.52	67.63	113.86	105.5	96.86	206	233	211	195	186	200	58.0966666666667	63.2566666666667	101.06	105.406666666667	216.666666666667	193.666666666667
G10090_19944	69837	Pcgf1	35.53	25.18	22.65	37.1	36.97	23.64	59.97	43.82	41.51	61.72	61.67	39.4	75	58	89	73	75	56	27.7866666666667	32.57	48.4333333333333	54.2633333333333	74	68
G10090_4429	76563	Qrsl1	1.16	1.77	2.48	1.66	1.81	2.2	1.97	3.09	4.55	2.76	3.02	3.67	6	10	24	8	9	12	1.80333333333333	1.89	3.20333333333333	3.15	13.3333333333333	9.66666666666667
G10090_30246	231803	Mepce	11.34	11.98	13.45	9.82	13.82	13.18	19.13	20.84	24.65	16.33	23.05	21.97	96	111	214	78	113	126	12.2566666666667	12.2733333333333	21.54	20.45	140.333333333333	105.666666666667
G10090_32857	105244980	Gm40498	1.19	2.22	0.76	0.44	1.37	59.23	2.01	3.86	1.39	0.74	2.29	98.73	9.04	18.41	10.79	3.14	10.02	506.54	1.39	20.3466666666667	2.42	33.92	12.7466666666667	173.233333333333
G10090_12938	51786	Cpsf2	8.44	9.09	8.47	9.06	8.51	9.77	14.24	15.82	15.53	15.08	14.2	16.29	121	140	230	118	118	156	8.66666666666667	9.11333333333333	15.1966666666667	15.19	163.666666666667	130.666666666667
G10090_24524	213119	Itga10	0.07	0.67	0.66	0.23	0.38	0.26	0.12	1.16	1.21	0.39	0.63	0.43	1	10	17	3	5	4	0.466666666666667	0.29	0.83	0.483333333333333	9.33333333333333	4
G10090_15406	218215	Rnf144b	2.77	2.6	9.09	2.52	2.28	3.46	4.67	4.53	16.66	4.19	3.8	5.77	34	35	210	29	27	48	4.82	2.75333333333333	8.62	4.58666666666667	93	34.6666666666667
G10090_26928	74375	Gcc1	3.22	3.52	4.72	3.24	3.52	4.04	5.44	6.12	8.64	5.4	5.88	6.74	36	43	99	34	38	51	3.82	3.6	6.73333333333333	6.00666666666667	59.3333333333333	41
G10090_3034	192113	Atp12a	0.28	0.6	0	0.2	0.39	0	0.48	1.05	0	0.33	0.65	0	3	7	0	2	4	0	0.293333333333333	0.196666666666667	0.51	0.326666666666667	3.33333333333333	2
G10090_27482	66877	Crnkl1	8.78	11.87	10.37	10.9	10.09	12.89	14.81	20.65	19	18.13	16.83	21.49	73	108	162	85	81	121	10.34	11.2933333333333	18.1533333333333	18.8166666666667	114.333333333333	95.6666666666667
G10090_3059	30949	Lcmt1	7.18	9.72	9.97	7.36	7.45	7.9	12.11	16.91	18.28	12.25	12.43	13.18	25	37	65	24	25	31	8.95666666666667	7.57	15.7666666666667	12.62	42.3333333333333	26.6666666666667
G10090_18339	54160	Copg2	23.88	26.05	17.74	26.87	25.18	20.47	40.29	45.35	32.52	44.71	42.01	34.13	245.3	280.01	328.71	254.67	244.53	230.4	22.5566666666667	24.1733333333333	39.3866666666667	40.2833333333333	284.673333333333	243.2
G10090_9192	66967	Edem3	9.99	10.18	9.73	9.75	8.27	8.63	16.86	17.72	17.84	16.22	13.79	14.39	180	201	330	165	144	176	9.96666666666667	8.88333333333333	17.4733333333333	14.8	237	161.666666666667
G10090_4272	11484	Aspa	0.57	0.77	11.69	0	1.05	0.77	0.96	1.34	21.43	0	1.75	1.28	1	3	85	0	4	3	4.34333333333333	0.606666666666667	7.91	1.01	29.6666666666667	2.33333333333333
G10090_3068	72195	Supt7l	22.92	22.74	15.12	23.24	25.05	21.93	38.67	39.58	27.72	38.67	41.79	36.56	163	177	202	155	172	176	20.26	23.4066666666667	35.3233333333333	39.0066666666667	180.666666666667	167.666666666667
G10090_17406	52206	Anapc4	19.05	22.69	19.83	20.61	20.02	22.51	32.14	39.5	36.36	34.3	33.4	37.52	135	176	264	137	137	180	20.5233333333333	21.0466666666667	36	35.0733333333333	191.666666666667	151.333333333333
G10090_25904	13480	Dpm1	16.42	13.78	22.78	17.3	20.78	21.62	27.71	23.99	41.76	28.79	34.67	36.05	99	91	258	98	121	147	17.66	19.9	31.1533333333333	33.17	149.333333333333	122
G10090_6951	18003	Nedd9	9.09	7.58	9.34	10.11	10.05	14.38	15.34	13.19	17.12	16.83	16.76	23.98	106	97	208	113	113	189	8.67	11.5133333333333	15.2166666666667	19.19	137	138.333333333333
G10090_14665	100502940	Colca2	0.69	0.42	4.19	0.34	0.65	1.12	1.16	0.73	7.68	0.56	1.09	1.87	3	2	26	1	2	5	1.76666666666667	0.703333333333333	3.19	1.17333333333333	10.3333333333333	2.66666666666667
G10090_20384	11853	Rhoc	333.01	319.59	204.14	299.92	328.76	267.01	561.98	556.26	374.17	499.02	548.45	445.11	871	913	997	733	828	786	285.58	298.563333333333	497.47	497.526666666667	927	782.333333333333
G10090_7267	224674	Slc37a1	0.17	0.87	0.69	0.35	0.18	1.69	0.3	1.51	1.26	0.59	0.3	2.81	1	7	12	3	1	16	0.576666666666667	0.74	1.02333333333333	1.23333333333333	6.66666666666667	6.66666666666667
G10090_7253	230866	Emc1	5.36	6.41	5.86	5.27	7.56	5.22	9.05	11.15	10.74	8.77	12.62	8.7	91	119	187	84	124	100	5.87666666666667	6.01666666666667	10.3133333333333	10.03	132.333333333333	102.666666666667
G10090_9199	77036	1700109H08Rik	0	0	0	0.64	0	0	0	0	0	1.07	0	0	0	0	0	1	0	0	0	0.213333333333333	0	0.356666666666667	0	0.333333333333333
G10090_1711	12686	Elovl3	0	0.28	6.45	0	0	0.18	0	0.49	11.83	0	0	0.3	0	1	48	0	0	1	2.24333333333333	0.06	4.10666666666667	0.1	16.3333333333333	0.333333333333333
G10090_27801	214812	Zfp609	7.62	7.65	7.23	8.29	6.69	7.08	12.85	13.32	13.26	13.79	11.16	11.8	179	197	320	183	152	188	7.5	7.35333333333333	13.1433333333333	12.25	232	174.333333333333
G10090_11584	69585	Hfe2	13.25	20.93	0	0	0	0	22.37	36.42	0	0	0	0	71	123	0	0	0	0	11.3933333333333	0	19.5966666666667	0	64.6666666666667	0
G10090_7572	16580	Kifc5b	1.05	0.56	0.72	0.77	0.86	2.01	1.77	0.97	1.32	1.28	1.43	3.36	7.31	4.25	9.41	5.05	5.77	15.84	0.776666666666667	1.21333333333333	1.35333333333333	2.02333333333333	6.99	8.88666666666667
G10090_691	18952	Sept4	9.7	13.94	22.36	8.13	12.21	9.81	16.37	24.26	40.98	13.53	20.37	16.35	35	54	151	27	44	39	15.3333333333333	10.05	27.2033333333333	16.75	80	36.6666666666667
G10090_1433	93843	Pnck	0.79	0.25	0.42	0.28	1.9	0.72	1.34	0.43	0.78	0.47	3.18	1.19	3	1	3	1	7	3	0.486666666666667	0.966666666666666	0.85	1.61333333333333	2.33333333333333	3.66666666666667
G10090_23225	53323	Ube2k	35.4	33.45	27.27	35.62	33.96	28.55	59.74	58.21	49.99	59.27	56.66	47.6	468	484	675	442	433	426	32.04	32.71	55.98	54.51	542.333333333333	433.666666666667
G10090_32675	13185	Vps26c	8.18	8.48	15.75	7.38	9.45	13.66	13.8	14.76	28.87	12.28	15.77	22.78	52	59	188	44	58	98	10.8033333333333	10.1633333333333	19.1433333333333	16.9433333333333	99.6666666666667	66.6666666666667
G10090_30151	58909	Fam13a	0.43	1.18	77.13	0.74	0.54	3.05	0.73	2.06	141.38	1.22	0.89	5.09	5	15	1682	8	6	40	26.2466666666667	1.44333333333333	48.0566666666667	2.4	567.333333333333	18
G10090_16358	56620	Clec4n	41.48	56.73	51.78	45.68	43.56	232.32	70	98.74	94.91	76.01	72.67	387.29	127	193	297	131	129	805	49.9966666666667	107.186666666667	87.8833333333333	178.656666666667	205.666666666667	355
G10090_22339	20613	Snai1	21.99	22.74	20.67	15.32	14.88	9.34	37.12	39.58	37.89	25.49	24.82	15.56	92	104	162	60	60	44	21.8	13.18	38.1966666666667	21.9566666666667	119.333333333333	54.6666666666667
G10090_16792	77032	Tstd3	3.42	6.04	7.18	5.23	3.04	5.21	5.78	10.51	13.16	8.69	5.08	8.69	14	27	55	20	12	24	5.54666666666667	4.49333333333333	9.81666666666667	7.48666666666667	32	18.6666666666667
G10090_23656	102032	Smim19	9.24	9.74	29.04	7.49	7.56	10.45	15.6	16.95	53.23	12.46	12.61	17.42	33	38	194	25	26	42	16.0066666666667	8.5	28.5933333333333	14.1633333333333	88.3333333333333	31
G10090_24790	229700	Rbm15	3.77	4.38	3.34	6.08	4.02	4.96	6.36	7.63	6.12	10.12	6.7	8.26	44.81	59	109	73	46	78	3.83	5.02	6.70333333333333	8.36	70.9366666666667	65.6666666666667
G10090_32877	235036	Ppan	9.02	10.16	7.53	4.94	8.4	8.83	15.23	17.68	13.81	8.22	14.01	14.72	39	48	61	20	35	43	8.90333333333333	7.39	15.5733333333333	12.3166666666667	49.3333333333333	32.6666666666667
G10090_30656	67768	N6amt1	4.82	4.52	10.57	5.71	6.68	5.34	8.13	7.86	19.37	9.5	11.15	8.9	22	23	91	24	30	28	6.63666666666667	5.91	11.7866666666667	9.85	45.3333333333333	27.3333333333333
G10090_12544	68295	Aar2	9.72	9.34	9.25	8.21	7.15	9.41	16.41	16.26	16.95	13.66	11.93	15.69	75	79	141	60	52	81	9.43666666666667	8.25666666666667	16.54	13.76	98.3333333333333	64.3333333333333
G10090_9532	240697	Mcmdc2	0.15	0.66	1.12	0.69	0.19	1.16	0.26	1.15	2.06	1.15	0.32	1.93	1.02	4.88	14.29	4.39	2.27	8.84	0.643333333333333	0.68	1.15666666666667	1.13333333333333	6.73	5.16666666666667
G10090_11454	269966	Nup98	50.98	51.87	24.97	62.73	53.17	49.69	86.03	90.29	45.76	104.37	88.7	82.84	607	673	655	691	617	693	42.6066666666667	55.1966666666667	74.0266666666667	91.97	645	667
G10090_10606	234678	D230025D16Rik	12.39	11.51	13.39	13.02	10.52	12.58	20.9	20.03	24.54	21.66	17.54	20.97	94.83	96.42	193.17	93.48	77.74	108.96	12.43	12.04	21.8233333333333	20.0566666666667	128.14	93.3933333333333
G10090_4435	68979	Nol11	4.02	6.22	6.08	3.14	3.67	4.43	6.79	10.82	11.14	5.22	6.13	7.38	34	57	95	23	30	42	5.44	3.74666666666667	9.58333333333333	6.24333333333333	62	31.6666666666667
G10090_6241	170574	Sp7	0.24	0	0.09	0	0	0	0.4	0	0.16	0	0	0	2	0	1	0	0	0	0.11	0	0.186666666666667	0	1	0
G10090_32334	15903	Id3	27.46	26.34	50.42	25.3	39.72	16.05	46.35	45.84	92.42	42.1	66.26	26.75	63.98	67	219	55	89	42	34.74	27.0233333333333	61.5366666666667	45.0366666666667	116.66	62
G10090_10895	105203	Fam208b	1.19	1.66	2.18	1.77	1.48	1.84	2	2.89	4	2.94	2.48	3.07	25	39	87	34	29	47	1.67666666666667	1.69666666666667	2.96333333333333	2.83	50.3333333333333	36.6666666666667
G10090_16060	17287	Mep1a	0	0	0.07	0	0	0	0	0	0.13	0	0	0	0	0	1	0	0	0	0.0233333333333333	0	0.0433333333333333	0	0.333333333333333	0
G10090_24857	69386	Hist1h4h	2.24	0	6.72	1.27	1.18	2.02	3.78	0	12.32	2.12	1.96	3.37	2	0	11	1.05	1	2	2.98666666666667	1.49	5.36666666666667	2.48333333333333	4.33333333333333	1.35
G10090_22980	69151	Lzic	7.95	8.82	7.05	3.27	4.32	6.3	13.41	15.35	12.92	5.45	7.2	10.5	24	29	54	12	13	25	7.94	4.63	13.8933333333333	7.71666666666667	35.6666666666667	16.6666666666667
G10090_20460	67207	Lsm1	8.44	5.12	12.19	5.69	7.85	9.26	14.25	8.91	22.35	9.46	13.09	15.43	31	27	102	24	32	56	8.58333333333333	7.6	15.17	12.66	53.3333333333333	37.3333333333333
G10090_25256	66680	Oser1	17.42	17.29	23.91	13.82	16.26	20.1	29.39	30.1	43.83	23	27.12	33.51	70	76	180	52	63	91	19.54	16.7266666666667	34.44	27.8766666666667	108.666666666667	68.6666666666667
G10090_13329	229488	Fam160a1	2.72	3.42	1.58	1.36	1.06	1.48	4.59	5.95	2.9	2.26	1.76	2.47	32	44	35	15	12	20	2.57333333333333	1.3	4.48	2.16333333333333	37	15.6666666666667
G10090_20533	11522	Adh1	7.97	6.48	31.57	6	9.81	4.46	13.45	11.29	57.86	9.98	16.36	7.43	27	24	200	19	32	17	15.34	6.75666666666667	27.5333333333333	11.2566666666667	83.6666666666667	22.6666666666667
G10090_8147	66679	Rae1	13.42	15.23	17.65	14.32	12.11	17.86	22.65	26.51	32.35	23.82	20.2	29.77	57	69	141	56	51	89	15.4333333333333	14.7633333333333	27.17	24.5966666666667	89	65.3333333333333
G10090_5453	23792	Adam23	0.7	1.29	3.82	0.81	1.58	1.3	1.19	2.24	7.01	1.35	2.63	2.16	12	24	122	13	26	25	1.93666666666667	1.23	3.48	2.04666666666667	52.6666666666667	21.3333333333333
G10090_21093	72658	2700097O09Rik	0	1	1.71	0	0	1.62	0	1.74	3.13	0	0	2.69	0	3	9	0	0	5	0.903333333333333	0.54	1.62333333333333	0.896666666666667	4	1.66666666666667
G10090_20256	15413	Hoxb5	8.29	7.39	4.42	10.79	10.06	8.79	13.99	12.87	8.1	17.96	16.78	14.65	41	40	41	50	48	49	6.7	9.88	11.6533333333333	16.4633333333333	40.6666666666667	49
G10090_17947	66039	Tmem254a	0.49	0	0.54	0	1.06	1.26	0.83	0	0.99	0	1.77	2.1	2.79	0	5.22	0	5.77	8.03	0.343333333333333	0.773333333333333	0.606666666666667	1.29	2.67	4.6
G10090_14243	234797	6430548M08Rik	3.59	4.61	4.64	3.47	2.89	2.47	6.06	8.03	8.5	5.77	4.82	4.12	54	76	122	49	42	42	4.28	2.94333333333333	7.53	4.90333333333333	84	44.3333333333333
G10090_1659	53611	Vti1a	6.72	5.74	6.94	6.18	7.43	8.03	11.33	9.98	12.72	10.27	12.4	13.38	75	74	160	68	74	92	6.46666666666667	7.21333333333333	11.3433333333333	12.0166666666667	103	78
G10090_13244	21825	Thbs1	133.66	156.29	91.57	132.23	130.57	92.38	225.56	272.03	167.85	220.01	217.81	154	2126	2722	2741	1975	2007	1660	127.173333333333	118.393333333333	221.813333333333	197.273333333333	2529.66666666667	1880.66666666667
G10090_9283	67073	Pi4k2b	3.85	5	6.46	7.86	5.71	7.91	6.5	8.7	11.84	13.08	9.52	13.18	32	46	102	62	45	75	5.10333333333333	7.16	9.01333333333333	11.9266666666667	60	60.6666666666667
G10090_13664	67036	Mrpl45	6.23	5.34	11.48	3.48	5.13	5.34	10.52	9.29	21.04	5.79	8.57	8.9	30	30	120	16	28	34	7.68333333333333	4.65	13.6166666666667	7.75333333333333	60	26
G10090_15509	225872	Npas4	0.23	0.1	0.03	0.37	0.71	0.41	0.38	0.18	0.05	0.61	1.18	0.68	4	2	1.01	5	6	6.2	0.12	0.496666666666667	0.203333333333333	0.823333333333333	2.33666666666667	5.73333333333333
G10090_3268	20518	Slc22a2	0	0	0	0	0	0	0	0	0	0	0	0	0	0	0	0	0	0	0	0	0	0	0	0
G10090_21162	18452	P4ha2	16.8	18.23	15.34	19.69	24.81	11.49	28.35	31.74	28.11	32.76	41.39	19.16	101	120	173	111	144	78	16.79	18.6633333333333	29.4	31.1033333333333	131.333333333333	111
G10090_19318	19132	Prph	0	0.2	0.19	0	0.21	0	0	0.35	0.35	0	0.36	0	0	1	2	0	1	0	0.13	0.07	0.233333333333333	0.12	1	0.333333333333333
G10090_30906	11839	Areg	0.33	0	0	0	0	0	0.55	0	0	0	0	0	1	0	0	0	0	0	0.11	0	0.183333333333333	0	0.333333333333333	0
G10090_18437	66268	Pigyl	13.08	6.28	21.15	4.69	4.54	11.68	22.07	10.94	38.77	7.8	7.58	19.47	21	11	63	7	7	21	13.5033333333333	6.97	23.9266666666667	11.6166666666667	31.6666666666667	11.6666666666667
G10090_6499	329650	Med12l	0.29	0.15	0.35	0.42	0.1	0.39	0.48	0.26	0.64	0.7	0.16	0.65	7.65	4.33	18.24	10.55	2.51	11.91	0.263333333333333	0.303333333333333	0.46	0.503333333333333	10.0733333333333	8.32333333333333
G10090_33973	14178	Fgf7	3.8	9.4	6.75	3.91	3.5	2.87	6.42	16.36	12.37	6.5	5.84	4.79	27	73	90	26	24	23	6.65	3.42666666666667	11.7166666666667	5.71	63.3333333333333	24.3333333333333
G10090_33557	16549	Khsrp	18.09	18.3	19.59	16.9	19.21	19.39	30.53	31.86	35.9	28.12	32.04	32.32	195	216	397	171	200	236	18.66	18.5	32.7633333333333	30.8266666666667	269.333333333333	202.333333333333
G10090_17837	21822	Tgtp1	1.67	1.91	4.12	5.75	10.45	41.49	2.82	3.32	7.56	9.56	17.43	69.17	12.5	15.62	57.94	40.31	75.46	350.16	2.56666666666667	19.23	4.56666666666667	32.0533333333333	28.6866666666667	155.31
G10090_11559	242466	Zfp462	1.65	1.24	1.52	1.44	1.19	0.89	2.78	2.16	2.8	2.4	1.98	1.48	47	41	82	39	33	29	1.47	1.17333333333333	2.58	1.95333333333333	56.6666666666667	33.6666666666667
G10090_337	118453	Mmp28	0.91	0.64	7.74	0.92	1.45	0.57	1.54	1.12	14.18	1.53	2.42	0.96	8.64	6.53	137.74	8	13	6	3.09666666666667	0.98	5.61333333333333	1.63666666666667	50.97	9
G10090_30579	71743	Coasy	10.24	6.74	34.35	10.87	10.91	10.07	17.29	11.72	62.95	18.09	18.2	16.79	50	41	356	53	48	56	17.11	10.6166666666667	30.6533333333333	17.6933333333333	149	52.3333333333333
G10090_18066	68636	Fahd1	5.57	3.57	7.44	2.08	1.45	4.45	9.4	6.21	13.64	3.47	2.41	7.43	20	14	50	7	5	18	5.52666666666667	2.66	9.75	4.43666666666667	28	10
G10090_13081	100126226	Krt83	0.44	0.4	0.12	0	0	0.39	0.74	0.7	0.21	0	0	0.65	2	2	1	0	0	2	0.32	0.13	0.55	0.216666666666667	1.66666666666667	0.666666666666667
G10090_22569	232314	Ppp4r2	15.19	17.18	20.51	18.99	21.14	20.89	25.64	29.91	37.6	31.59	35.27	34.82	154	188	387	175	201	234	17.6266666666667	20.34	31.05	33.8933333333333	243	203.333333333333
G10090_7502	53791	Tlr5	1.03	1.84	2.57	1.25	0.73	1.77	1.74	3.2	4.72	2.08	1.22	2.94	9	18	43	10	6	17	1.81333333333333	1.25	3.22	2.08	23.3333333333333	11
G10090_11652	74123	Foxp4	13.53	14.25	10.52	15.3	14.12	14.48	22.83	24.8	19.27	25.46	23.56	24.14	146	168	212	155	147	176	12.7666666666667	14.6333333333333	22.3	24.3866666666667	175.333333333333	159.333333333333
G10090_12898	14969	H2-Eb1	54.45	76.28	189.44	153.92	153.05	824.77	91.88	132.76	347.24	256.1	255.33	1374.92	235	360	1532	622	637	4011	106.723333333333	377.246666666667	190.626666666667	628.783333333333	709	1756.66666666667
G10090_7630	72361	Ces2g	3.7	3.12	3.55	1.38	1.93	0.99	6.24	5.43	6.51	2.3	3.21	1.65	26	26	46	9	14	7	3.45666666666667	1.43333333333333	6.06	2.38666666666667	32.6666666666667	10
G10090_26932	69478	2300009A05Rik	43.87	38.23	31.76	32.85	45.79	30.6	74.03	66.53	58.22	54.66	76.39	51.01	59	56	79	41	59	46	37.9533333333333	36.4133333333333	66.26	60.6866666666667	64.6666666666667	48.6666666666667
G10090_27808	97487	Cmtm4	3.97	4.23	7.16	3.88	3.77	2.97	6.7	7.37	13.13	6.45	6.29	4.95	84	98	285	77	77	71	5.12	3.54	9.06666666666667	5.89666666666667	155.666666666667	75
G10090_5848	237542	Osbpl8	7.5	7.76	8.58	10.75	8.94	11.07	12.65	13.51	15.72	17.88	14.91	18.46	146	166	313.99	197	168	243	7.94666666666667	10.2533333333333	13.96	17.0833333333333	208.663333333333	202.666666666667
G10090_16514	69195	Tmem121	0.25	0.91	0.13	0.53	0	0.22	0.42	1.58	0.24	0.88	0	0.37	1	4	1	2	0	1	0.43	0.25	0.746666666666667	0.416666666666667	2	1
G10090_12746	60611	Foxj2	4.78	5.58	7.63	5.09	4.19	7.16	8.07	9.71	13.98	8.47	6.99	11.94	65	83	195	65	55	110	5.99666666666667	5.48	10.5866666666667	9.13333333333333	114.333333333333	76.6666666666667
G10090_29088	68035	Rbm42	49.94	46.5	33.68	50.19	48.26	40.09	84.28	80.94	61.73	83.5	80.51	66.84	220	224	278	207	205	199	43.3733333333333	46.18	75.65	76.95	240.666666666667	203.666666666667
G10090_23744	330171	Kctd10	37.69	41.67	43.53	39.96	39.8	35.55	63.6	72.53	79.8	66.48	66.4	59.26	311.82	377.36	676.75	310.12	318	332	40.9633333333333	38.4366666666667	71.9766666666667	64.0466666666667	455.31	320.04
G10090_2039	53374	Chst3	0.36	0.48	0.29	0.5	0.56	0.37	0.61	0.84	0.53	0.83	0.93	0.61	6	9	9	8	9	7	0.376666666666667	0.476666666666667	0.66	0.79	8	8
G10090_9142	107375	Slc25a45	4.67	6.58	11.11	5.83	11.37	13.91	7.87	11.46	20.36	9.7	18.97	23.18	25	45	112	32	60	84	7.45333333333333	10.37	13.23	17.2833333333333	60.6666666666667	58.6666666666667
G10090_20472	54381	Cpq	14.34	13.84	40.2	15.73	18.17	23.6	24.2	24.09	73.69	26.18	30.31	39.34	72	76	379	74	88	134	22.7933333333333	19.1666666666667	40.66	31.9433333333333	175.666666666667	98.6666666666667
G10090_6321	381058	Unc93a	1.66	0.78	1.72	0.97	1.79	2.13	2.79	1.36	3.15	1.61	2.99	3.54	10.07	5	22.68	6.12	11.37	14.93	1.38666666666667	1.63	2.43333333333333	2.71333333333333	12.5833333333333	10.8066666666667
G10090_13680	380629	Heca	4.5	5.52	9.19	5.01	4.65	7.37	7.6	9.6	16.85	8.34	7.75	12.28	55	70	213	60	56	105	6.40333333333333	5.67666666666667	11.35	9.45666666666667	112.666666666667	73.6666666666667
G10090_12575	11542	Adora3	0.64	0.44	0.85	0	0.33	1.84	1.08	0.76	1.56	0	0.55	3.07	4	3	10	0	2	13	0.643333333333333	0.723333333333333	1.13333333333333	1.20666666666667	5.66666666666667	5
G10090_23325	140488	Igf2bp3	27.81	20.83	10.85	26.9	23.21	22.5	46.92	36.26	19.89	44.76	38.72	37.52	269	215	199	246	216	271	19.83	24.2033333333333	34.3566666666667	40.3333333333333	227.666666666667	244.333333333333
G10090_2608	73061	Cldn34c1	0	0.11	0	0.13	0	0.1	0	0.19	0	0.21	0	0.17	0	1	0	1	0	1	0.0366666666666667	0.0766666666666667	0.0633333333333333	0.126666666666667	0.333333333333333	0.666666666666667
G10090_1451	76206	Gpr165	0.12	0	0.06	0	0	0	0.2	0	0.11	0	0	0	1	0	1	0	0	0	0.06	0	0.103333333333333	0	0.666666666666667	0
G10090_20258	102637485	Gm34280	0	0	0.21	0	0	0.07	0	0	0.38	0	0	0.12	0	0	5	0	0	1	0.07	0.0233333333333333	0.126666666666667	0.04	1.66666666666667	0.333333333333333
G10090_2371	12125	Bcl2l11	5.14	7.09	5.99	7.16	5.56	13.32	8.67	12.34	10.99	11.91	9.28	22.2	69	99	144.98	91	71	194	6.07333333333333	8.68	10.6666666666667	14.4633333333333	104.326666666667	118.666666666667
G10090_13419	17229	Tpsb2	5.55	7.11	19.97	3.56	2.3	1.32	9.36	12.37	36.6	5.93	3.85	2.19	15	21	103	9	6	4	10.8766666666667	2.39333333333333	19.4433333333333	3.99	46.3333333333333	6.33333333333333
G10090_13778	214742	Rcor3	39.46	42.77	18.92	47.05	44.76	35.04	66.59	74.45	34.69	78.29	74.67	58.42	241	279	253	262	264	245	33.7166666666667	42.2833333333333	58.5766666666667	70.46	257.666666666667	257
G10090_3011	74413	Tc2n	0.68	1.24	1.09	2.17	1.41	0.22	1.14	2.15	1.99	3.61	2.35	0.36	7	9	20	14	16	3	1.00333333333333	1.26666666666667	1.76	2.10666666666667	12	11
G10090_7143	76252	Atp6v0e2	1.88	5.55	7.82	1.56	3.16	4.46	3.18	9.66	14.33	2.6	5.27	7.43	9	29	70	7	14	24	5.08333333333333	3.06	9.05666666666667	5.1	36	15
G10090_8832	72720	Zfp248	0.75	0.39	0.4	0.11	0.55	0.47	1.27	0.68	0.73	0.19	0.93	0.79	7	4	7	1	5	5	0.513333333333333	0.376666666666667	0.893333333333333	0.636666666666667	6	3.66666666666667
G10090_2662	19167	Psma3	108.92	115.22	107.25	97.19	101.41	117.55	183.81	200.54	196.58	161.71	169.17	195.97	385	443	724	317	341	461	110.463333333333	105.383333333333	193.643333333333	175.616666666667	517.333333333333	373
G10090_10247	101185	Pot1a	1.77	2.91	3.31	3.52	1.9	2.69	2.98	5.06	6.07	5.86	3.17	4.49	14	26	50	25	14	23	2.66333333333333	2.70333333333333	4.70333333333333	4.50666666666667	30	20.6666666666667
G10090_12403	217207	Dhx8	19.37	20.28	12.99	20.82	18.19	16.85	32.69	35.29	23.81	34.64	30.34	28.09	226	259	285	228	205	222	17.5466666666667	18.62	30.5966666666667	31.0233333333333	256.666666666667	218.333333333333
G10090_5747	215798	Adgrg6	0.83	0.67	1.83	0.54	0.99	1.4	1.41	1.17	3.35	0.9	1.65	2.33	14	13	61	9	17	28	1.11	0.976666666666667	1.97666666666667	1.62666666666667	29.3333333333333	18
G10090_17195	67563	Narfl	5.24	7.03	8.73	3.77	2.85	5.14	8.84	12.24	15.99	6.28	4.76	8.56	35.47	47.95	96.86	18	18.35	34.66	7	3.92	12.3566666666667	6.53333333333333	60.0933333333333	23.67
G10090_20897	67707	Mrpl24	12.9	16.78	26.63	16.87	14.79	22.84	21.76	29.21	48.81	28.07	24.68	38.07	33.47	50.73	135.59	43.78	35.85	72.43	18.77	18.1666666666667	33.26	30.2733333333333	73.2633333333333	50.6866666666667
G10090_14180	245126	Tarm1	0.43	0.39	0.54	3.2	1.78	14.07	0.72	0.68	0.99	5.33	2.96	23.45	1	1	4	8	4	46	0.453333333333333	6.35	0.796666666666667	10.58	2	19.3333333333333
G10090_29643	59012	Moxd1	48.91	52.46	12.21	41.41	40.35	9.79	82.55	91.31	22.38	68.89	67.31	16.31	403	473	189	320	321	91	37.86	30.5166666666667	65.4133333333333	50.8366666666667	355	244
G10090_8722	225997	Trpm6	0.06	0.42	0.06	0	0.12	0.05	0.1	0.74	0.11	0	0.19	0.08	1	4	2	0	2	1	0.18	0.0566666666666667	0.316666666666667	0.09	2.33333333333333	1
G10090_18364	319899	Dock6	4.71	4.71	7.8	4.88	5.64	3.78	7.95	8.21	14.3	8.12	9.4	6.3	85	94	262	83	98	78	5.74	4.76666666666667	10.1533333333333	7.94	147	86.3333333333333
G10090_21462	66664	Tmem41a	5.79	5.03	4.95	0.93	3.9	3.6	9.77	8.75	9.07	1.54	6.51	6	20	19	32	3	13	14	5.25666666666667	2.81	9.19666666666667	4.68333333333333	23.6666666666667	10
G10090_18048	218341	Rfesd	1.63	1.27	3.3	0.86	0.93	2.32	2.75	2.22	6.05	1.43	1.55	3.86	11	9	39	5	6	18	2.06666666666667	1.37	3.67333333333333	2.28	19.6666666666667	9.66666666666667
G10090_7615	246782	Atpaf2	10.57	6.63	23.98	6.56	6.75	8.89	17.84	11.55	43.96	10.92	11.27	14.82	43	35	197	29	28	46	13.7266666666667	7.4	24.45	12.3366666666667	91.6666666666667	34.3333333333333
G10090_11971	12032	Bcan	0	0	0	0	0	0.12	0	0	0	0	0	0.21	0	0	0	0	0	1	0	0.04	0	0.07	0	0.333333333333333
G10090_15032	12508	Cd53	24.53	25.73	35.69	40.6	29.02	57.26	41.4	44.78	65.41	67.55	48.41	95.46	183	210	500	284	209	482	28.65	42.2933333333333	50.53	70.4733333333333	297.666666666667	325
G10090_2109	102632483	Gm17330	1.11	1.52	1.59	1.32	0.83	0.86	1.88	2.64	2.92	2.19	1.38	1.43	8.03	11.98	21.6	8.91	5.77	7	1.40666666666667	1.00333333333333	2.48	1.66666666666667	13.87	7.22666666666667
G10090_8788	15375	Foxa1	2.81	1.71	0.94	3.62	2.43	1.56	4.75	2.98	1.72	6.03	4.05	2.6	24	16	15	29	20	15	1.82	2.53666666666667	3.15	4.22666666666667	18.3333333333333	21.3333333333333
G10090_4340	12931	Crlf1	20.52	32.61	30.48	20.96	11.75	6.23	34.62	56.75	55.87	34.88	19.61	10.38	89	155	248	84	48	29	27.87	12.98	49.08	21.6233333333333	164	53.6666666666667
G10090_4226	12583	Cdo1	3.31	9.54	503.69	6.52	1.32	32.26	5.58	16.61	923.23	10.86	2.2	53.78	13	41	3640	24	5	139	172.18	13.3666666666667	315.14	22.28	1231.33333333333	56
G10090_17205	67248	Rpl39	151.23	163.66	209.13	158	143.74	262.81	255.22	284.86	383.32	262.89	239.79	438.12	134.66	158.28	341.05	129.74	122.03	260.05	174.673333333333	188.183333333333	307.8	313.6	211.33	170.606666666667
G10090_24044	245174	Zfp937	0.65	0.7	1.3	0.57	0.44	0.74	1.1	1.22	2.37	0.94	0.73	1.24	12.35	14.51	46.05	10.05	8.01	15.86	0.883333333333333	0.583333333333333	1.56333333333333	0.97	24.3033333333333	11.3066666666667
G10090_5520	244141	Nars2	0.34	2.37	3.73	4.2	3.21	3.98	0.57	4.13	6.84	6.98	5.36	6.64	2	16	35	19	16	24	2.14666666666667	3.79666666666667	3.84666666666667	6.32666666666667	17.6666666666667	19.6666666666667
G10090_20262	68420	Ankrd13a	22.91	26.44	37.1	20.63	23.18	38.07	38.66	46.03	68.01	34.32	38.67	63.47	206	255	615	172	197	378	28.8166666666667	27.2933333333333	50.9	45.4866666666667	358.666666666667	249
G10090_11942	66180	P3h4	15.4	15.39	13.25	14.47	15.54	10.56	25.98	26.79	24.29	24.07	25.92	17.61	75	82	121	66	73	58	14.68	13.5233333333333	25.6866666666667	22.5333333333333	92.6666666666667	65.6666666666667
G10090_7289	80890	Trim2	3.17	2.58	2.1	2.95	1.87	1.55	5.36	4.49	3.86	4.91	3.12	2.59	54	51	78	40	35	34	2.61666666666667	2.12333333333333	4.57	3.54	61	36.3333333333333
G10090_16166	11844	Arf5	295.92	294.4	179.07	299.76	291.7	223.55	499.38	512.42	328.22	498.75	486.62	372.67	673	731	759	636	638	571	256.463333333333	271.67	446.673333333333	452.68	721	615
G10090_7580	74256	Cyld	5.75	6.2	5.94	6.45	5.85	8.84	9.7	10.8	10.88	10.74	9.76	14.74	126	149.01	244	133	124	218	5.96333333333333	7.04666666666667	10.46	11.7466666666667	173.003333333333	158.333333333333
G10090_893	67287	Parp6	79.17	63.01	37	72.09	87.17	62.15	133.6	109.68	67.82	119.95	145.43	103.61	556	484	485	475	591	493	59.7266666666667	73.8033333333333	103.7	122.996666666667	508.333333333333	519.666666666667
G10090_7124	27057	Ncoa4	15.88	15.49	67.25	16.68	15.21	23.38	26.8	26.96	123.26	27.75	25.37	38.97	144	154	1169	145	136	245	32.8733333333333	18.4233333333333	59.0066666666667	30.6966666666667	489	175.333333333333
G10090_31587	19746	Rhd	0.26	0	0	0	0	0	0.43	0	0	0	0	0	1	0	0	0	0	0	0.0866666666666667	0	0.143333333333333	0	0.333333333333333	0
G10090_8304	381270	2025-03-04	0.18	0	0	0	0	0	0.3	0	0	0	0	0	2	0	0	0	0	0	0.06	0	0.1	0	0.666666666666667	0
G10090_23761	68134	Upf3b	18.27	18.7	14.52	29.42	21.67	24.04	30.84	32.55	26.62	48.95	36.16	40.07	127	138	195	182	140	189	17.1633333333333	25.0433333333333	30.0033333333333	41.7266666666667	153.333333333333	170.333333333333
G10090_9629	93734	Mpv17l	0.55	1.01	1.07	0.65	1.08	0.92	0.93	1.76	1.96	1.09	1.8	1.53	6	9	19	5	7.01	10.91	0.876666666666667	0.883333333333333	1.55	1.47333333333333	11.3333333333333	7.64
G10090_30766	243653	Clec1a	1.01	0.63	1.95	0.46	0.83	1.11	1.71	1.09	3.57	0.77	1.38	1.86	8	6	32	3	7	11	1.19666666666667	0.8	2.12333333333333	1.33666666666667	15.3333333333333	7
G10090_10340	23849	Klf6	23.01	30.33	37.51	30.7	30.37	42	38.84	52.79	68.75	51.07	50.66	70.02	262	378	803	328	334	540	30.2833333333333	34.3566666666667	53.46	57.25	481	400.666666666667
G10090_32086	17164	Mapkapk2	76.72	79.67	60.61	66.89	76.22	84.2	129.48	138.66	111.09	111.3	127.14	140.37	587	667	871	480	563	727	72.3333333333333	75.77	126.41	126.27	708.333333333333	590
G10090_13369	110075	Bmp3	0.94	0.92	4.98	0.69	0.55	0.42	1.59	1.59	9.12	1.15	0.91	0.7	16	17	159	11	9	8	2.28	0.553333333333333	4.1	0.92	64	9.33333333333333
G10090_28968	80901	Cxcr6	2.03	0.56	1.51	3.46	1.89	9.52	3.42	0.97	2.77	5.76	3.15	15.87	10	3	14	16	9	53	1.36666666666667	4.95666666666667	2.38666666666667	8.26	9	26
G10090_2920	230793	Ahdc1	8.25	7.76	6.37	5.96	6.1	5.42	13.92	13.5	11.68	9.91	10.17	9.04	145	150	212	98	103	107	7.46	5.82666666666667	13.0333333333333	9.70666666666667	169	102.666666666667
G10090_2059	13728	Mark2	23.19	20.32	19.45	23.44	23.95	26.72	39.13	35.36	35.66	39	39.96	44.55	259	258	415	250	264	337	20.9866666666667	24.7033333333333	36.7166666666667	41.17	310.666666666667	283.666666666667
G10090_20802	108160	Fam50a	23.28	20.78	25.34	21.24	17.38	25.47	39.28	36.16	46.44	35.34	29	42.45	82	80	167	70	59	101	23.1333333333333	21.3633333333333	40.6266666666667	35.5966666666667	109.666666666667	76.6666666666667
G10090_6282	73458	Aldh3b3	0	0	0.41	0	0	0	0	0	0.75	0	0	0	0	0	4.04	0	0	0	0.136666666666667	0	0.25	0	1.34666666666667	0
G10090_10590	70385	Spdl1	1.05	0.82	0.64	1.6	1.09	1.33	1.78	1.44	1.17	2.67	1.82	2.22	7	6	8	10	7	10	0.836666666666667	1.34	1.46333333333333	2.23666666666667	7	9
G10090_28629	52715	Ccdc43	4.21	5.51	5.52	4.45	5.65	5.46	7.11	9.59	10.11	7.4	9.43	9.11	26	37	63	26	34	38	5.08	5.18666666666667	8.93666666666667	8.64666666666667	42	32.6666666666667
G10090_13147	19317	Qk	44.29	44.2	44.45	43.3	40.2	42.89	74.75	76.93	81.48	72.05	67.06	71.51	587	639	1157	541	516	645	44.3133333333333	42.13	77.72	70.2066666666667	794.333333333333	567.333333333333
G10090_27107	17755	Map1b	3.29	5.11	3.28	2.71	3.24	1.77	5.54	8.89	6.02	4.51	5.4	2.94	107	179	200	83	101	64	3.89333333333333	2.57333333333333	6.81666666666667	4.28333333333333	162	82.6666666666667
G10090_20494	100163	Pafah2	0.83	0.55	2.76	1.3	0.69	1.15	1.39	0.95	5.06	2.16	1.15	1.92	7	5	44	10	5	11	1.38	1.04666666666667	2.46666666666667	1.74333333333333	18.6666666666667	8.66666666666667
G10090_6812	19664	Rbpj	20.86	17.99	23.31	22.71	19.23	28.53	35.21	31.32	42.72	37.79	32.08	47.57	279	276	590	268	244	457	20.72	23.49	36.4166666666667	39.1466666666667	381.666666666667	323
G10090_8771	20322	Sord	4.87	5.37	14.95	1.97	2.44	5.06	8.22	9.35	27.4	3.28	4.07	8.44	29	35	167	11	14	34	8.39666666666667	3.15666666666667	14.99	5.26333333333333	77	19.6666666666667
G10090_17964	100039089	Mup13	0	0	0.35	0	0	0	0	0	0.64	0	0	0	0	0	1.56	0	0	0	0.116666666666667	0	0.213333333333333	0	0.52	0
G10090_219	237459	Cdk17	11.19	10.92	8.99	6.88	6.87	9.1	18.88	19.01	16.47	11.45	11.46	15.17	84	82	152	56	50	86	10.3666666666667	7.61666666666667	18.12	12.6933333333333	106	64
G10090_3061	102075	Plekhg4	1.16	1.43	0.52	0.73	0.37	0.36	1.95	2.49	0.96	1.22	0.61	0.6	13	20	12	9	4	5	1.03666666666667	0.486666666666667	1.8	0.81	15	6
G10090_27151	13035	Ctsg	0	0.37	0.22	0.44	0	0.73	0	0.65	0.4	0.73	0	1.21	0	1	1	1	0	2	0.196666666666667	0.39	0.35	0.646666666666667	0.666666666666667	1
G10090_31428	104582	Rprml	0.38	0.34	8.86	0	0.39	0	0.63	0.6	16.24	0	0.65	0	1	1	44	0	1	0	3.19333333333333	0.13	5.82333333333333	0.216666666666667	15.3333333333333	0.333333333333333
G10090_10260	381107	Tmem232	0.48	0.29	0	0	0	0	0.81	0.51	0	0	0	0	3	2	0	0	0	0	0.256666666666667	0	0.44	0	1.66666666666667	0
G10090_14613	67526	Atg12	11.97	11.77	16.29	9.04	11.46	11.69	20.2	20.49	29.87	15.03	19.12	19.48	79	85	192	51	73	87	13.3433333333333	10.73	23.52	17.8766666666667	118.666666666667	70.3333333333333
G10090_4071	105859	Csdc2	1.36	0.97	0.65	0	0.47	0.27	2.3	1.69	1.18	0	0.79	0.45	9	7	8	0	3	2	0.993333333333333	0.246666666666667	1.72333333333333	0.413333333333333	8	1.66666666666667
G10090_732	101700	Trim68	2.38	2.61	7.09	1.37	1.99	3.41	4.02	4.54	13	2.28	3.32	5.69	15	18	84	8	12	24	4.02666666666667	2.25666666666667	7.18666666666667	3.76333333333333	39	14.6666666666667
G10090_22149	100044509	Tgfbr3l	0.75	0	1.81	1.2	0.78	0.33	1.26	0	3.31	2	1.3	0.56	2	0	9	3	2	1	0.853333333333333	0.77	1.52333333333333	1.28666666666667	3.66666666666667	2
G10090_4190	71836	Shcbp1l	0	0	0	0	0	0.33	0	0	0	0	0	0.55	0	0	0	0	0	2	0	0.11	0	0.183333333333333	0	0.666666666666667
G10090_30800	14630	Gclm	20.24	20.36	17.85	22.98	19.07	19.09	34.16	35.43	32.72	38.23	31.82	31.83	110	121	182	117	100	117	19.4833333333333	20.38	34.1033333333333	33.96	137.666666666667	111.333333333333
G10090_6875	12306	Anxa2	685.93	613.74	463.45	659.59	663.19	565.05	1157.55	1068.23	849.47	1097.44	1106.36	941.96	2401	2350	3039	2158	2237	2225	587.706666666667	629.276666666667	1025.08333333333	1048.58666666667	2596.66666666667	2206.66666666667
G10090_29013	81905	Cacng8	0.27	0	0.14	0.29	0	0.48	0.45	0	0.26	0.48	0	0.8	1	0	1	1	0	2	0.136666666666667	0.256666666666667	0.236666666666667	0.426666666666667	0.666666666666667	1
G10090_8473	14584	Gfpt2	24.22	27.52	36.13	22.74	31.58	21.23	40.87	47.89	66.23	37.84	52.68	35.4	193	240	541	170	243	191	29.29	25.1833333333333	51.6633333333333	41.9733333333333	324.666666666667	201.333333333333
G10090_30678	381353	Ajm1	0.55	0.58	0.17	0.92	0.57	0.35	0.93	1	0.31	1.54	0.95	0.58	7	8	4	11	7	5	0.433333333333333	0.613333333333333	0.746666666666667	1.02333333333333	6.33333333333333	7.66666666666667
G10090_13332	17965	Nbl1	87.51	97.96	84.4	85.91	100.42	50.82	147.67	170.49	154.7	142.94	167.52	84.73	401	490	724	368	443	262	89.9566666666667	79.05	157.62	131.73	538.333333333333	357.666666666667
G10090_17826	56349	Net1	7.99	11.87	93.03	9.63	6.95	14.77	13.48	20.65	170.52	16.02	11.59	24.62	84	137	1826	95	70	174	37.63	10.45	68.2166666666667	17.41	682.333333333333	113
G10090_214	269120	Optc	0.48	0.46	0.64	0.51	0.25	0	0.81	0.79	1.17	0.85	0.41	0	2	3	6	2	1	0	0.526666666666667	0.253333333333333	0.923333333333333	0.42	3.66666666666667	1
G10090_7245	338369	Tmem220	0.97	1.56	3.76	1.56	1.77	0.86	1.64	2.71	6.89	2.6	2.95	1.44	4	7	29	6	7	4	2.09666666666667	1.39666666666667	3.74666666666667	2.33	13.3333333333333	5.66666666666667
G10090_2086	20787	Srebf1	7.66	9.1	85.18	5.57	6.82	8.41	12.92	15.83	156.13	9.26	11.37	14.02	89	116	1851	61	77	111	33.98	6.93333333333333	61.6266666666667	11.55	685.333333333333	83
G10090_25952	13007	Csrp1	148.38	157.17	120.84	140.78	171.67	139.57	250.4	273.55	221.49	234.24	286.39	232.68	682	790	1041	606	761	723	142.13	150.673333333333	248.48	251.103333333333	837.666666666667	696.666666666667
G10090_9762	66587	Fastk	34.37	30.44	34.22	26.18	25.64	29.71	58	52.99	62.73	43.56	42.77	49.53	168	161	313	120	121	162	33.01	27.1766666666667	57.9066666666667	45.2866666666667	214	134.333333333333
G10090_307	230861	Eif4g3	26.13	27.99	29.14	23.94	24.92	26.2	44.1	48.72	53.41	39.83	41.57	43.68	419	488	862	354	376	478	27.7533333333333	25.02	48.7433333333333	41.6933333333333	589.666666666667	402.666666666667
G10090_20695	74255	Smu1	23.84	25.85	19.67	21.52	24.92	25.37	40.23	44.99	36.05	35.81	41.58	42.29	209	248	324	177	211	251	23.12	23.9366666666667	40.4233333333333	39.8933333333333	260.333333333333	213
G10090_28849	67427	Rps20	214.04	197.83	101.05	226.16	237.97	206.65	361.2	344.33	185.21	376.3	396.99	344.49	1979	2002	1756	1962	2125	2157	170.973333333333	223.593333333333	296.913333333333	372.593333333333	1912.33333333333	2081.33333333333
G10090_362	18729	Pira6	1.57	2.87	2.24	3.38	2.94	11.05	2.64	4.99	4.1	5.63	4.91	18.41	7.43	16.02	19.09	15.45	13.27	57.81	2.22666666666667	5.79	3.91	9.65	14.18	28.8433333333333
G10090_12466	11651	Akt1	114.38	120.3	97.73	114.15	112.99	108.06	193.03	209.38	179.14	189.93	188.5	180.15	759	878	1243	712.39	727.76	819.06	110.803333333333	111.733333333333	193.85	186.193333333333	960	753.07
G10090_32707	50527	Ero1l	13.56	13.84	16.65	28.72	20.71	22.84	22.89	24.1	30.52	47.79	34.56	38.07	162	181	374	322	239	308	14.6833333333333	24.09	25.8366666666667	40.14	239	289.666666666667
G10090_5623	103737	Pex12	2.53	3.18	3.79	2.88	3.15	1.82	4.28	5.54	6.95	4.8	5.26	3.04	15	22	45	16	18	13	3.16666666666667	2.61666666666667	5.59	4.36666666666667	27.3333333333333	15.6666666666667
G10090_16308	73671	Sult6b1	0	0.17	0	0	0	0	0	0.29	0	0	0	0	0	1	0	0	0	0	0.0566666666666667	0	0.0966666666666667	0	0.333333333333333	0
G10090_14332	17698	Msn	237.06	247.86	181.24	243.44	236.71	267.43	400.06	431.4	332.21	405.04	394.89	445.82	2451	2805	3523	2362	2364	3122	222.053333333333	249.193333333333	387.89	415.25	2926.33333333333	2616
G10090_8632	216227	Slc17a8	0	0	0.1	0	0.1	0	0	0	0.19	0	0.17	0	0	0	2	0	1	0	0.0333333333333333	0.0333333333333333	0.0633333333333333	0.0566666666666667	0.666666666666667	0.333333333333333
G10090_25348	238880	Actbl2	0	0	0	0	0	0.12	0	0	0	0	0	0.2	0	0	0	0	0	1	0	0.04	0	0.0666666666666667	0	0.333333333333333
G10090_8438	224405	Cyyr1	3.7	3.43	12.25	3.67	3.76	4.6	6.24	5.98	22.46	6.11	6.27	7.67	59	60	368	55	58	83	6.46	4.01	11.56	6.68333333333333	162.333333333333	65.3333333333333
G10090_18865	23923	Aadat	0	0	0.12	0	0	0	0	0	0.21	0	0	0	0	0	1	0	0	0	0.04	0	0.07	0	0.333333333333333	0
G10090_9083	71732	Vps11	35.47	36.55	28.41	41.48	36.88	34.34	59.85	63.61	52.07	69.02	61.52	57.24	303	341	450	321	302	325	33.4766666666667	37.5666666666667	58.51	62.5933333333333	364.666666666667	316
G10090_174	27267	Cars	9.28	9.49	10.91	8.6	6.05	8.34	15.66	16.51	20	14.31	10.1	13.9	64	70	139	49	41	64	9.89333333333333	7.66333333333333	17.39	12.77	91	51.3333333333333
G10090_954	244091	Fsd2	4.53	3.8	1.27	0	0	0	7.65	6.61	2.33	0	0	0	36	33	19	0	0	0	3.2	0	5.53	0	29.3333333333333	0
G10090_7038	30940	Usp25	20.91	21.18	19.84	18.04	18.73	21.48	35.29	36.87	36.36	30.01	31.25	35.81	255	279	451	204	219	291	20.6433333333333	19.4166666666667	36.1733333333333	32.3566666666667	328.333333333333	238
G10090_13558	19064	Ppy	0	0	0	0	0	0.88	0	0	0	0	0	1.47	0	0	0	0	0	1	0	0.293333333333333	0	0.49	0	0.333333333333333
G10090_32348	19204	Ptafr	5.22	5.23	16.27	4.69	7.2	19.3	8.8	9.11	29.82	7.8	12.01	32.17	51	56	299	43	68	213	8.90666666666667	10.3966666666667	15.91	17.3266666666667	135.333333333333	108
G10090_13025	16619	Klk1b27	0	0	0.75	0	0	0.83	0	0	1.37	0	0	1.38	0	0	3	0	0	2	0.25	0.276666666666667	0.456666666666667	0.46	1	0.666666666666667
G10090_4656	330319	Wipf3	0.45	0.25	0.56	0.28	0.09	0.16	0.76	0.43	1.03	0.47	0.16	0.26	5	3	12	3	1	2	0.42	0.176666666666667	0.74	0.296666666666667	6.66666666666667	2
G10090_22204	18505	Pax3	0	0.2	0	0	0	0	0	0.35	0	0	0	0	0	2	0	0	0	0	0.0666666666666667	0	0.116666666666667	0	0.666666666666667	0
G10090_21263	321003	Xpnpep3	0.82	1.26	3.18	0.77	0.58	1.61	1.39	2.2	5.84	1.29	0.97	2.68	12	19	98	12	9	29	1.75333333333333	0.986666666666667	3.14333333333333	1.64666666666667	43	16.6666666666667
G10090_29506	12350	Car3	135.44	227.63	5974.48	26.51	1.05	352.88	228.57	396.19	10950.8	44.11	1.75	588.27	535	983	44191	98	4	1570	2112.51666666667	126.813333333333	3858.51	211.376666666667	15236.3333333333	557.333333333333
G10090_8327	56426	Pdcd10	91.82	81.4	58.63	100.35	99.72	104.59	154.95	141.68	107.47	166.97	166.36	174.36	461	447	552	472	483	592	77.2833333333333	101.553333333333	134.7	169.23	486.666666666667	515.666666666667
G10090_8358	106522	Pkdcc	6.78	7.87	9.26	5.65	4.79	7.63	11.44	13.69	16.97	9.4	7.98	12.72	44	53	108	32	30	53	7.97	6.02333333333333	14.0333333333333	10.0333333333333	68.3333333333333	38.3333333333333
G10090_1989	19934	Rpl22	73.82	70.95	75.01	84.66	66.67	96.84	124.58	123.49	137.48	140.86	111.22	161.44	428	450	816	460	373	633	73.26	82.7233333333333	128.516666666667	137.84	564.666666666667	488.666666666667
G10090_1550	56299	Fkbpl	1.73	4.84	7.41	2.6	3.96	1.91	2.92	8.42	13.59	4.33	6.6	3.18	5	18	45	9	11	8	4.66	2.82333333333333	8.31	4.70333333333333	22.6666666666667	9.33333333333333
G10090_10392	68671	Pcyt2	11.99	13.86	20.54	11	13.68	20.65	20.23	24.12	37.65	18.3	22.83	34.43	58	76	196	51	67	116	15.4633333333333	15.11	27.3333333333333	25.1866666666667	110	78
G10090_16198	214547	She	1.34	1.87	3.84	1.5	1.46	1.08	2.27	3.26	7.05	2.5	2.43	1.79	21	32	113	22	22	19	2.35	1.34666666666667	4.19333333333333	2.24	55.3333333333333	21
G10090_2669	497652	Acd	5.43	6.1	13.47	6.4	6.84	13.32	9.16	10.61	24.69	10.65	11.42	22.21	20	25	89	20	24	52	8.33333333333333	8.85333333333333	14.82	14.76	44.6666666666667	32
G10090_7881	72805	Zfp839	1.53	1.71	3.34	1.86	2.02	3.09	2.58	2.98	6.12	3.09	3.37	5.15	15	18	60	17	18	34	2.19333333333333	2.32333333333333	3.89333333333333	3.87	31	23
G10090_47	18969	Pola2	3.51	4.44	5.85	3.18	3.38	3.99	5.93	7.73	10.73	5.3	5.64	6.65	23	31	70	19	21	29	4.6	3.51666666666667	8.13	5.86333333333333	41.3333333333333	23
G10090_5367	105171	Arrdc3	16.65	15.94	16.83	22.61	23.79	22.88	28.09	27.74	30.85	37.61	39.68	38.13	184	193	349	234	254	286	16.4733333333333	23.0933333333333	28.8933333333333	38.4733333333333	242	258
G10090_18947	100043507	Gng5-ps	0	0	0	0.57	0	0.99	0	0	0	0.94	0	1.65	0	0	0	0.56	0	1.18	0	0.52	0	0.863333333333333	0	0.58
G10090_24979	338346	Gpr21	0.17	0.15	0	0.18	0	0.15	0.28	0.26	0	0.29	0	0.24	1	1	0	1	0	1	0.106666666666667	0.11	0.18	0.176666666666667	0.666666666666667	0.666666666666667
G10090_4637	67880	Dcxr	5.67	9.81	16.48	8.24	4.23	7.23	9.57	17.07	30.21	13.71	7.06	12.05	13	24	68	17	9	18	10.6533333333333	6.56666666666667	18.95	10.94	35	14.6666666666667
G10090_10817	77963	Hook1	0.61	0.4	0.38	0.16	0.16	0.32	1.03	0.69	0.7	0.27	0.27	0.53	7	6	9	1	1	6	0.463333333333333	0.213333333333333	0.806666666666667	0.356666666666667	7.33333333333333	2.66666666666667
G10090_2419	19094	Mapk11	3.25	3.11	3.71	2.47	1.92	2.33	5.48	5.41	6.79	4.12	3.21	3.89	21	22	45	15	12	17	3.35666666666667	2.24	5.89333333333333	3.74	29.3333333333333	14.6666666666667
G10090_16075	71584	Gdpd2	0.85	0.14	0.41	0	0	0	1.43	0.25	0.76	0	0	0	6	1	5	0	0	0	0.466666666666667	0	0.813333333333333	0	4	0
G10090_6884	14167	Fgf12	0.08	0.44	0.08	0.36	0.08	0.6	0.13	0.76	0.16	0.6	0.14	1	1	7	2	5	1	10	0.2	0.346666666666667	0.35	0.58	3.33333333333333	5.33333333333333
G10090_2501	66938	Sh3d21	1.03	1.51	3.93	1.98	1.28	1.46	1.74	2.62	7.2	3.29	2.14	2.43	6	8	38	9	6	8	2.15666666666667	1.57333333333333	3.85333333333333	2.62	17.3333333333333	7.66666666666667
G10090_6552	74149	Zfp946	1.71	1.31	3.52	2.34	1.21	2.87	2.88	2.28	6.45	3.89	2.03	4.78	14	11	52	17	9	26	2.18	2.14	3.87	3.56666666666667	25.6666666666667	17.3333333333333
G10090_8841	105246572	Gm41844	14.88	17.38	16.74	17.34	12.28	29.02	25.11	30.24	30.68	28.84	20.49	48.38	62.19	79.42	131.09	67.84	49.5	136.69	16.3333333333333	19.5466666666667	28.6766666666667	32.57	90.9	84.6766666666667
G10090_12636	68734	Ppp4r3a	40.08	43.6	24.81	54.06	53.12	47.72	67.64	75.88	45.47	89.95	88.62	79.55	409	456	502	502	514	546	36.1633333333333	51.6333333333333	62.9966666666667	86.04	455.666666666667	520.666666666667
G10090_9475	71175	Nipbl	65.04	54.01	27.86	76.42	60.15	58.6	109.76	94	51.06	127.15	100.34	97.69	1655	1510.85	1376.54	1831	1502	1719	48.97	65.0566666666667	84.94	108.393333333333	1514.13	1684
G10090_30029	209195	Clic6	0	0.09	0.11	0	0.1	0	0	0.16	0.19	0	0.17	0	0	1	2	0	1	0	0.0666666666666667	0.0333333333333333	0.116666666666667	0.0566666666666667	1	0.333333333333333
G10090_19797	225995	D030056L22Rik	1.42	2.7	2.54	0.51	0.59	2.31	2.4	4.7	4.65	0.84	0.98	3.85	6	13	22	2	3	13	2.22	1.13666666666667	3.91666666666667	1.89	13.6666666666667	6
G10090_3847	15042	H2-T24	9.34	11.08	12.91	7.77	11.34	16.72	15.76	19.28	23.66	12.93	18.92	27.87	50	66	129	38	60	100	11.11	11.9433333333333	19.5666666666667	19.9066666666667	81.6666666666667	66
G10090_16712	69215	Sat2	2.58	3.29	3.86	1.51	1.68	1.32	4.36	5.73	7.08	2.51	2.81	2.19	7	8	19	3	5	3	3.24333333333333	1.50333333333333	5.72333333333333	2.50333333333333	11.3333333333333	3.66666666666667
G10090_16224	19935	Mrpl23	35.6	27.48	46.6	32.09	20.98	31.66	60.07	47.83	85.41	53.39	35	52.77	47	39	112	39	26	46	36.56	28.2433333333333	64.4366666666667	47.0533333333333	66	37
G10090_18579	12922	Crhr2	1.4	2.67	0.08	0	0.29	0	2.35	4.65	0.15	0	0.48	0	10	21	1	0	2	0	1.38333333333333	0.0966666666666667	2.38333333333333	0.16	10.6666666666667	0.666666666666667
G10090_19510	74186	Ccdc3	0.57	0.91	24.02	1.06	0.88	2.26	0.95	1.58	44.02	1.76	1.47	3.76	4	8	332	8	7	18	8.5	1.4	15.5166666666667	2.33	114.666666666667	11
G10090_9493	407786	Taf9b	14.22	16.01	8.69	15.17	13.65	11.68	24	27.86	15.93	25.24	22.77	19.47	95	117	109	95	88	88	12.9733333333333	13.5	22.5966666666667	22.4933333333333	107	90.3333333333333
G10090_10506	239759	Liph	0	0.18	0	0.11	0.1	0.09	0	0.32	0	0.18	0.17	0.15	0	2	0	1	1	1	0.06	0.1	0.106666666666667	0.166666666666667	0.666666666666667	1
G10090_21371	18597	Pdha1	44.42	47.45	150.44	35.31	37.56	39.32	74.97	82.58	275.74	58.76	62.66	65.54	337.91	394.94	2149.4	251.92	275.87	337.48	80.77	37.3966666666667	144.43	62.32	960.75	288.423333333333
G10090_6868	237339	L3mbtl3	2.97	2.43	4.47	3.2	3.02	3.27	5.01	4.23	8.19	5.32	5.04	5.45	39	33	103	36	34	45	3.29	3.16333333333333	5.81	5.27	58.3333333333333	38.3333333333333
G10090_7388	17192	Mbd3	23.83	28.67	40.49	18.89	24.47	18.57	40.22	49.89	74.22	31.44	40.82	30.95	96	128	306	72	97	84	30.9966666666667	20.6433333333333	54.7766666666667	34.4033333333333	176.666666666667	84.3333333333333
G10090_10682	217325	Llgl2	16.06	14.02	7.39	16.12	16.71	14.9	27.11	24.41	13.54	26.82	27.88	24.83	145	137	129	134	144	153	12.49	15.91	21.6866666666667	26.51	137	143.666666666667
G10090_32252	75552	Paqr9	0	0	5.26	0	0	0.73	0	0	9.64	0	0	1.22	0	0	60	0	0	5	1.75333333333333	0.243333333333333	3.21333333333333	0.406666666666667	20	1.66666666666667
G10090_29955	14979	H2-Ke6	8.05	12.8	34.54	9.53	5.29	11.69	13.58	22.29	63.31	15.86	8.82	19.49	19	33	152	21	12	31	18.4633333333333	8.83666666666667	33.06	14.7233333333333	68	21.3333333333333
G10090_12908	319535	Zfp182	0.93	0.97	2.08	1.13	0.9	1.82	1.58	1.68	3.82	1.87	1.5	3.03	15	17	63	17	14	33	1.32666666666667	1.28333333333333	2.36	2.13333333333333	31.6666666666667	21.3333333333333
G10090_3214	105787	Prkaa1	26.59	25.49	19.64	28.21	25.13	25.57	44.87	44.37	36	46.93	41.92	42.63	317	336	460	318	288	351	23.9066666666667	26.3033333333333	41.7466666666667	43.8266666666667	371	319
G10090_33249	67891	Rpl4	2254.53	2058.19	1148.87	2587.04	2474.27	2065.4	3804.67	3582.33	2105.8	4304.4	4127.66	3443.11	8186	8169	7807	8788	8658	8444	1820.53	2375.57	3164.26666666667	3958.39	8054	8630
G10090_15897	66714	4921524J17Rik	18.73	14.68	13.25	18.97	14.13	20.73	31.61	25.56	24.28	31.56	23.57	34.56	77	66	102	73	56	96	15.5533333333333	17.9433333333333	27.15	29.8966666666667	81.6666666666667	75
G10090_10624	29816	Hip1r	5.88	6.94	5.04	5.69	5.86	8.27	9.93	12.08	9.25	9.47	9.78	13.78	46	74	94	50	54	87	5.95333333333333	6.60666666666667	10.42	11.01	71.3333333333333	63.6666666666667
G10090_10983	433806	Chchd2-ps	0	0	0.35	0	0	0	0	0	0.64	0	0	0	0	0	1.06	0	0	0	0.116666666666667	0	0.213333333333333	0	0.353333333333333	0
G10090_9455	224805	Aars2	1.67	2.85	2.62	1.42	1.73	1.28	2.82	4.96	4.8	2.37	2.89	2.14	15	28	44	12	15	13	2.38	1.47666666666667	4.19333333333333	2.46666666666667	29	13.3333333333333
G10090_12861	170738	Kcnh7	0.1	0	0	0	0	0.05	0.17	0	0	0	0	0.09	1	0	0	0	0	1	0.0333333333333333	0.0166666666666667	0.0566666666666667	0.03	0.333333333333333	0.333333333333333
G10090_8894	233887	Zfp553	1.28	3.37	2.62	2.28	2.36	1.77	2.17	5.86	4.81	3.79	3.94	2.95	10	26	40	17	16	15	2.42333333333333	2.13666666666667	4.28	3.56	25.3333333333333	16
G10090_20933	11783	Apaf1	4.17	3.8	4.22	3.4	3.85	4.37	7.03	6.61	7.73	5.65	6.42	7.28	74	74	141	57	66	88	4.06333333333333	3.87333333333333	7.12333333333333	6.45	96.3333333333333	70.3333333333333
G10090_1896	75409	Slitrk5	1	1.12	0.24	1.64	0.72	0.68	1.68	1.95	0.45	2.72	1.19	1.13	13	16	6	20	9	10	0.786666666666667	1.01333333333333	1.36	1.68	11.6666666666667	13
G10090_3002	668218	Bin2	3.87	5.3	6.35	5.89	4.75	12.44	6.52	9.23	11.64	9.79	7.92	20.74	20	30	62	29	24	73	5.17333333333333	7.69333333333333	9.13	12.8166666666667	37.3333333333333	42
G10090_3536	74374	Clec16a	11.75	15.69	22.31	10.68	12.17	17.93	19.83	27.31	40.89	17.76	20.3	29.89	123.34	174.61	440.24	101.47	116.22	192.28	16.5833333333333	13.5933333333333	29.3433333333333	22.65	246.063333333333	136.656666666667
G10090_16803	14745	Lpar1	10.69	10.73	11.68	9.59	10.37	6.64	18.04	18.68	21.41	15.96	17.29	11.07	99	108	202	81	92	69	11.0333333333333	8.86666666666667	19.3766666666667	14.7733333333333	136.333333333333	80.6666666666667
G10090_12593	94213	Ddx50	128.32	129.64	74.93	138.61	143.25	113.93	216.55	225.64	137.34	230.63	238.97	189.93	760	839	875	768	798	746	110.963333333333	131.93	193.176666666667	219.843333333333	824.666666666667	770.666666666667
G10090_5017	11497	Adam3	0	0	0.12	0	0	0	0	0	0.21	0	0	0	0	0	1	0	0	0	0.04	0	0.07	0	0.333333333333333	0
G10090_12476	67063	Tmem246	1.84	2.81	1.55	1.09	2.12	0.73	3.11	4.89	2.84	1.82	3.54	1.21	9	16	16	5	10	4	2.06666666666667	1.31333333333333	3.61333333333333	2.19	13.6666666666667	6.33333333333333
G10090_18850	434246	Trim72	18.52	21.68	0.38	0	0.16	0.25	31.25	37.74	0.69	0	0.26	0.42	125	158	5	0	1	2	13.5266666666667	0.136666666666667	23.2266666666667	0.226666666666667	96	1
G10090_14419	16402	Itga5	47.48	45.14	38.09	56.13	53.92	53.85	80.13	78.56	69.82	93.38	89.96	89.78	566	589	854	628	621	725	43.57	54.6333333333333	76.17	91.04	669.666666666667	658
G10090_3578	76376	Slc24a2	0	0	0.02	0	0	0	0	0	0.03	0	0	0	0	0	1	0	0	0	0.00666666666666667	0	0.01	0	0.333333333333333	0
G10090_4504	67381	Med4	7.57	8.86	11.49	6.15	7.23	9.14	12.77	15.43	21.06	10.23	12.06	15.24	25	32	71	19	23	34	9.30666666666667	7.50666666666667	16.42	12.51	42.6666666666667	25.3333333333333
G10090_4991	70802	Pwwp2a	3.38	5.4	5.44	5.02	4.21	5.7	5.7	9.4	9.98	8.35	7.03	9.5	33	63	107.99	51	42	75	4.74	4.97666666666667	8.36	8.29333333333333	67.9966666666667	56
G10090_12366	170759	Atp13a1	34.52	30.76	24.47	37.17	43.62	35.14	58.26	53.54	44.85	61.85	72.77	58.58	361	351	480	365	444	415	29.9166666666667	38.6433333333333	52.2166666666667	64.4	397.333333333333	408
G10090_8547	271375	Cd200r2	0	0	0	0.24	0	0	0	0	0	0.39	0	0	0	0	0	1	0	0	0	0.08	0	0.13	0	0.333333333333333
G10090_26551	18126	Nos2	1.85	2.05	2.7	4.08	4.03	35.13	3.12	3.56	4.94	6.78	6.73	58.56	20	25	56	43	42	445	2.2	14.4133333333333	3.87333333333333	24.0233333333333	33.6666666666667	176.666666666667
G10090_32992	21814	Tgfbr3	6.07	8.09	16.67	6.66	8.1	4.24	10.24	14.08	30.56	11.08	13.51	7.07	100	146	517	103	129	79	10.2766666666667	6.33333333333333	18.2933333333333	10.5533333333333	254.333333333333	103.666666666667
G10090_3684	64931	Izumo1r	0	0	0	0	0	0.4	0	0	0	0	0	0.67	0	0	0	0	0	1	0	0.133333333333333	0	0.223333333333333	0	0.333333333333333
G10090_9297	234695	Carmil2	0.46	0.14	0.4	0	0.09	3.41	0.78	0.24	0.74	0	0.15	5.69	5	1	9	0	1	33	0.333333333333333	1.16666666666667	0.586666666666667	1.94666666666667	5	11.3333333333333
G10090_5194	15452	Hprt	203.59	179.6	124.73	209.26	192.53	194.34	343.58	312.6	228.63	348.17	321.19	323.97	698	673	800	671	636	750	169.306666666667	198.71	294.936666666667	331.11	723.666666666667	685.666666666667
G10090_12833	223473	Nipal2	0.39	0.8	0.8	0.1	0.5	0.52	0.66	1.39	1.46	0.17	0.84	0.86	4	9	16	1	5	6	0.663333333333333	0.373333333333333	1.17	0.623333333333333	9.66666666666667	4
G10090_2295	14562	Gdf3	1.02	0.99	0.93	1.09	1.12	0.91	1.73	1.72	1.7	1.82	1.87	1.52	3	6	9	3	6	4	0.98	1.04	1.71666666666667	1.73666666666667	6	4.33333333333333
G10090_24894	105242453	LOC105242453	0	0	0.22	0	0	0	0	0	0.41	0	0	0	0	0	3.48	0	0	0	0.0733333333333333	0	0.136666666666667	0	1.16	0
G10090_27209	319149	Hist1h3d	0	0	0	0	0	0	0	0	0	0	0	0	0	0	0	0	0	0	0	0	0	0	0	0
G10090_14875	100273	Osbpl9	78.92	81.04	74.47	85.29	86.02	85.72	133.19	141.05	136.49	141.91	143.5	142.9	566.6	624.64	994.97	571.15	581.32	688.94	78.1433333333333	85.6766666666667	136.91	142.77	728.736666666667	613.803333333333
G10090_33730	338320	Mia2	0.24	0	0.13	0	0	0	0.4	0	0.23	0	0	0	1	0	1	0	0	0	0.123333333333333	0	0.21	0	0.666666666666667	0
G10090_15161	83945	Dnaja3	12.16	13.9	23.45	9.06	8.74	10.66	20.53	24.19	42.98	15.08	14.57	17.77	82	103	297	57	57	82	16.5033333333333	9.48666666666667	29.2333333333333	15.8066666666667	160.666666666667	65.3333333333333
G10090_8240	11750	Anxa7	25.9	32.9	43.93	22.61	23.39	28.79	43.71	57.26	80.52	37.62	39.02	48	181	249	627	161	172	238	34.2433333333333	24.93	60.4966666666667	41.5466666666667	352.333333333333	190.333333333333
G10090_18564	103742	Mien1	14.86	18.34	36.92	14.12	12.5	20.39	25.07	31.92	67.67	23.49	20.85	34	26	35	120	23	21	40	23.3733333333333	15.67	41.5533333333333	26.1133333333333	60.3333333333333	28
G10090_18831	12049	Bcl2l10	0	0	1.21	0	0	0.29	0	0	2.22	0	0	0.48	0	0	7	0	0	1	0.403333333333333	0.0966666666666667	0.74	0.16	2.33333333333333	0.333333333333333
G10090_8873	50797	Copb2	244.59	230.24	144.52	258.39	245.78	219	412.76	400.74	264.9	429.91	410.02	365.08	1988	2048	2207	1970	1929	2009	206.45	241.056666666667	359.466666666667	401.67	2081	1969.33333333333
G10090_33828	67096	Mmachc	3.57	3.63	8.15	3.39	2.47	3.87	6.03	6.31	14.93	5.64	4.12	6.45	18	20	77	16	12	22	5.11666666666667	3.24333333333333	9.09	5.40333333333333	38.3333333333333	16.6666666666667
G10090_17769	100504234	Ccdc170	0.27	0	0.58	0	0.18	0	0.46	0	1.06	0	0.31	0	2	0	8	0	1	0	0.283333333333333	0.06	0.506666666666667	0.103333333333333	3.33333333333333	0.333333333333333
G10090_348	225372	Apbb3	5.73	3.72	5.93	3.16	3.45	4.76	9.68	6.47	10.86	5.25	5.76	7.94	31	22	60	16	18	29	5.12666666666667	3.79	9.00333333333333	6.31666666666667	37.6666666666667	21
G10090_25245	100206	Adprhl2	4.31	5.26	6.91	5.53	5.37	3.83	7.27	9.15	12.66	9.2	8.95	6.38	15	20	45	18	18	15	5.49333333333333	4.91	9.69333333333333	8.17666666666667	26.6666666666667	17
G10090_22912	75141	Rasd2	3.07	1.34	0.07	0.29	0	0.24	5.19	2.34	0.13	0.47	0	0.39	23	11	1	2	0	2	1.49333333333333	0.176666666666667	2.55333333333333	0.286666666666667	11.6666666666667	1.33333333333333
G10090_3502	241627	Wdr76	0.72	0.74	0.93	0.77	0.75	1.4	1.22	1.29	1.71	1.28	1.24	2.33	8	9	23	8	8	18	0.796666666666667	0.973333333333333	1.40666666666667	1.61666666666667	13.3333333333333	11.3333333333333
G10090_16840	110596	Arhgef28	3.02	4.4	4.17	3.88	4.15	1.97	5.1	7.65	7.65	6.45	6.92	3.29	42	61	113	49	54	29	3.86333333333333	3.33333333333333	6.8	5.55333333333333	72	44
G10090_14025	269643	Ppp2r2c	2.35	2.27	1.37	1.3	2.57	2.12	3.97	3.95	2.51	2.17	4.29	3.53	25	27	28	13	27	26	1.99666666666667	1.99666666666667	3.47666666666667	3.33	26.6666666666667	22
G10090_31148	13051	Cx3cr1	11.09	17.8	12.8	15.42	15.17	5.86	18.72	30.99	23.46	25.66	25.31	9.77	112	195	243	141	148	62	13.8966666666667	12.15	24.39	20.2466666666667	183.333333333333	117
G10090_7783	210135	Zfp180	3.97	2.52	4.83	2	2.06	3.4	6.7	4.39	8.85	3.33	3.44	5.67	39	29	96	18	20	41	3.77333333333333	2.48666666666667	6.64666666666667	4.14666666666667	54.6666666666667	26.3333333333333
G10090_10905	27801	Zdhhc8	7.18	7.39	8.61	7.87	8.4	5.51	12.12	12.85	15.79	13.09	14.01	9.19	87	101	210	86	96	79	7.72666666666667	7.26	13.5866666666667	12.0966666666667	132.666666666667	87
G10090_14304	28253	Slco1b2	0	0	0	0	0	0.1	0	0	0	0	0	0.17	0	0	0	0	0	1	0	0.0333333333333333	0	0.0566666666666667	0	0.333333333333333
G10090_23970	66808	9030624G23Rik	0.33	0.76	0.36	0.18	0.17	0.15	0.56	1.33	0.66	0.3	0.29	0.25	2	5	4.03	1	1	1	0.483333333333333	0.166666666666667	0.85	0.28	3.67666666666667	1
G10090_6402	74741	C2cd5	4.32	4.74	3.89	5.98	4.33	4.2	7.29	8.25	7.13	9.95	7.22	7.01	52	61	89	64	50	58	4.31666666666667	4.83666666666667	7.55666666666667	8.06	67.3333333333333	57.3333333333333
G10090_15389	244416	Ppp1r3b	1.67	2.26	3.5	2.34	3.09	2.56	2.81	3.94	6.41	3.89	5.15	4.28	19	30	79	25	34	34	2.47666666666667	2.66333333333333	4.38666666666667	4.44	42.6666666666667	31
G10090_25874	67529	Fgfr1op2	15.4	15.37	23.22	14.38	12.84	19.22	25.99	26.75	42.57	23.92	21.42	32.04	117	128	330	102	94	165	17.9966666666667	15.48	31.77	25.7933333333333	191.666666666667	120.333333333333
G10090_12732	19130	Prox1	0.05	0.19	0.16	0.1	0.16	0.09	0.09	0.32	0.3	0.16	0.26	0.15	1	4	6	1	3	2	0.133333333333333	0.116666666666667	0.236666666666667	0.19	3.66666666666667	2
G10090_7576	97287	Mtmr14	26.58	27.85	20.05	25.04	27	28.21	44.86	48.47	36.76	41.65	45.05	47.02	153	183	222	138	153	186	24.8266666666667	26.75	43.3633333333333	44.5733333333333	186	159
G10090_11894	57258	Xpo4	8.25	9.33	3.3	6.46	6.7	4.59	13.92	16.23	6.05	10.75	11.17	7.65	85	110	98	68	69	60	6.96	5.91666666666667	12.0666666666667	9.85666666666667	97.6666666666667	65.6666666666667
G10090_632	140859	Nek8	1.52	1.84	2.39	1.84	2.36	2.28	2.57	3.2	4.37	3.06	3.94	3.8	11	15	33	13	17	18	1.91666666666667	2.16	3.38	3.6	19.6666666666667	16
G10090_13520	14725	Lrp2	0	0	0	0	0	0	0	0	0	0	0	0	0	0	0	0	0	0	0	0	0	0	0	0
G10090_4689	209334	Gen1	0.57	0.94	0.36	0.61	0.47	0.51	0.96	1.63	0.66	1.01	0.79	0.84	6	10	8	6	4	7	0.623333333333333	0.53	1.08333333333333	0.88	8	5.66666666666667
G10090_25492	230863	Sh2d5	1.67	0.65	1.27	1.27	1.73	2.53	2.81	1.14	2.32	2.11	2.88	4.22	14	6	20	10	14	24	1.19666666666667	1.84333333333333	2.09	3.07	13.3333333333333	16
G10090_26638	56030	Tmem131	10.56	12.01	16.42	11.69	10.67	14.13	17.82	20.9	30.1	19.45	17.79	23.56	189	237	552	196	183	285	12.9966666666667	12.1633333333333	22.94	20.2666666666667	326	221.333333333333
G10090_28575	242418	Dcaf10	5.28	5.58	4.76	5.36	4.58	4.82	8.91	9.71	8.73	8.92	7.64	8.04	104	120	176	99	87	107	5.20666666666667	4.92	9.11666666666667	8.2	133.333333333333	97.6666666666667
G10090_10045	24136	Zeb2	17.14	16.08	22.06	17.24	15.02	21.32	28.93	27.99	40.43	28.69	25.05	35.54	332	338	923	307	304	460	18.4266666666667	17.86	32.45	29.76	531	357
G10090_555	21853	Timeless	3.16	3.58	3.86	1.7	3.01	4.46	5.33	6.22	7.08	2.83	5.02	7.43	38	47	87	20	35	60	3.53333333333333	3.05666666666667	6.21	5.09333333333333	57.3333333333333	38.3333333333333
G10090_23089	278180	Vsig4	5.19	1.75	13.87	2.04	3.4	0.97	8.76	3.05	25.43	3.4	5.68	1.62	19	7	95	7	12	4	6.93666666666667	2.13666666666667	12.4133333333333	3.56666666666667	40.3333333333333	7.66666666666667
G10090_32366	11792	Apex1	36.23	35.64	27.93	30.03	34.16	30.05	61.15	62.03	51.19	49.96	56.99	50.09	120	129	173	93	109	112	33.2666666666667	31.4133333333333	58.1233333333333	52.3466666666667	140.666666666667	104.666666666667
G10090_19431	230101	Gba2	4.52	5.52	5.57	5.31	5.03	5.88	7.63	9.6	10.21	8.84	8.39	9.8	41	56	96	47	45	63	5.20333333333333	5.40666666666667	9.14666666666667	9.01	64.3333333333333	51.6666666666667
G10090_18595	54150	Rdh7	0	0	0.13	0	0	0	0	0	0.24	0	0	0	0	0	1	0	0	0	0.0433333333333333	0	0.08	0	0.333333333333333	0
G10090_11617	22626	Slc23a3	0.38	0.59	0.2	0.5	0	0.11	0.64	1.02	0.37	0.83	0	0.19	3	4	3	4	0	1	0.39	0.203333333333333	0.676666666666667	0.34	3.33333333333333	1.66666666666667
G10090_10385	102216272	Ak6	18.09	14.68	13.06	14.09	15.81	12.44	30.53	25.56	23.94	23.45	26.38	20.74	44	39	59.26	32	37	34	15.2766666666667	14.1133333333333	26.6766666666667	23.5233333333333	47.42	34.3333333333333
G10090_33714	99480	Dnttip2	8.66	11.08	13.33	9.07	8.15	10.05	14.61	19.28	24.44	15.09	13.6	16.75	55	77	159	54	50	72	11.0233333333333	9.09	19.4433333333333	15.1466666666667	97	58.6666666666667
G10090_7704	66812	Ppcdc	4.16	4.91	6.5	6.15	4.89	7.02	7.02	8.54	11.92	10.23	8.16	11.69	24	32	77	34	28	46	5.19	6.02	9.16	10.0266666666667	44.3333333333333	36
G10090_30550	93747	Echs1	11.77	18.19	91.25	13.7	9.77	28.11	19.87	31.66	167.26	22.79	16.3	46.86	45	76	653	49	36	121	40.4033333333333	17.1933333333333	72.93	28.65	258	68.6666666666667
G10090_25627	209032	Zc3hav1l	0.67	0.77	1.25	1.08	0.52	0.65	1.14	1.34	2.29	1.79	0.87	1.08	12	15	42	18	9	13	0.896666666666667	0.75	1.59	1.24666666666667	23	13.3333333333333
G10090_29624	70601	Ecd	7.3	7.33	7.01	5.23	4.34	6.26	12.32	12.75	12.84	8.7	7.24	10.43	61	67	110	41	35	59	7.21333333333333	5.27666666666667	12.6366666666667	8.79	79.3333333333333	45
G10090_156	72567	Bclaf1	57.96	49.2	35.14	65.42	52.79	51.72	97.81	85.63	64.42	108.84	88.07	86.23	794	756	938	851	732	828	47.4333333333333	56.6433333333333	82.62	94.38	829.333333333333	803.666666666667
G10090_4203	100043597	Srcap	17.6	16.81	14.95	19.73	17.24	16.49	29.71	29.25	27.41	32.83	28.76	27.49	527	551	843	555	499	558	16.4533333333333	17.82	28.79	29.6933333333333	640.333333333333	537.333333333333
G10090_4755	56489	Ikbke	3.97	5.73	10.12	4.51	7.26	10.83	6.69	9.97	18.55	7.51	12.11	18.06	34	51	160	35	58	103	6.60666666666667	7.53333333333333	11.7366666666667	12.56	81.6666666666667	65.3333333333333
G10090_1351	70427	Mier2	2.75	2.68	6.04	3.4	3.94	4.24	4.64	4.66	11.08	5.65	6.57	7.07	19	21	82	23	27	35	3.82333333333333	3.86	6.79333333333333	6.43	40.6666666666667	28.3333333333333
G10090_9769	12568	Cdk5	12.81	15.4	16.61	13.71	13.9	11.98	21.61	26.8	30.45	22.82	23.18	19.98	65	83	158	67	69	68	14.94	13.1966666666667	26.2866666666667	21.9933333333333	102	68
G10090_11018	93697	Ice2	1.08	0.95	1.93	1.39	1.25	2.14	1.82	1.66	3.54	2.31	2.09	3.57	12	12	39	14	13	26	1.32	1.59333333333333	2.34	2.65666666666667	21	17.6666666666667
G10090_16391	22169	Cmpk2	3.05	3.11	3.95	2.37	3.44	3.84	5.14	5.4	7.24	3.95	5.74	6.4	26	29	60	19	26	37	3.37	3.21666666666667	5.92666666666667	5.36333333333333	38.3333333333333	27.3333333333333
G10090_7110	15431	Hoxd11	0.19	0.09	0.05	0.2	0.1	0.25	0.32	0.15	0.09	0.33	0.16	0.42	2	1	1	2	1	3	0.11	0.183333333333333	0.186666666666667	0.303333333333333	1.33333333333333	2
G10090_7728	385354	Frmd7	0.16	0.15	0.26	0	0	0	0.28	0.26	0.47	0	0	0	1	2.03	6.11	0	0	0	0.19	0	0.336666666666667	0	3.04666666666667	0
G10090_6736	235312	C1qtnf5	28.59	36.63	24.56	24.17	34.85	14.71	48.24	63.75	45.01	40.22	58.14	24.52	95.98	140.38	159.04	79.73	118.3	55	29.9266666666667	24.5766666666667	52.3333333333333	40.96	131.8	84.3433333333333
G10090_7373	56460	Pkp3	5.98	4.1	2.32	4.93	5.49	8.44	10.1	7.14	4.25	8.2	9.16	14.06	44	33	32	34	39	70	4.13333333333333	6.28666666666667	7.16333333333333	10.4733333333333	36.3333333333333	47.6666666666667
G10090_7903	211978	Zfyve26	2.33	3.53	3.83	3.23	2.63	3.46	3.93	6.14	7.02	5.38	4.38	5.78	51	80	163	70	53	82	3.23	3.10666666666667	5.69666666666667	5.18	98	68.3333333333333
G10090_1774	215789	Phactr2	3.18	4.18	5.35	2.89	2.22	3.83	5.37	7.27	9.81	4.81	3.7	6.39	51	68	206	57	44	69	4.23666666666667	2.98	7.48333333333333	4.96666666666667	108.333333333333	56.6666666666667
G10090_7798	18436	P2rx1	0.31	1.56	1.4	0	0.48	0.55	0.52	2.71	2.57	0	0.8	0.92	2	11	17	0	3	4	1.09	0.343333333333333	1.93333333333333	0.573333333333333	10	2.33333333333333
G10090_5131	230233	Elp1	3.7	3.65	3.64	3.17	3.39	3.96	6.24	6.35	6.68	5.28	5.66	6.6	62	67	115	50	55	75	3.66333333333333	3.50666666666667	6.42333333333333	5.84666666666667	81.3333333333333	60
G10090_12222	270109	Pcnx2	0	0.14	0.05	0.05	0	0	0	0.25	0.1	0.09	0	0	0	3	2	1	0	0	0.0633333333333333	0.0166666666666667	0.116666666666667	0.03	1.66666666666667	0.333333333333333
G10090_18063	14089	Fap	12.8	16.8	14.67	8.62	10.79	6.35	21.6	29.24	26.89	14.35	18	10.59	92	131	196	58	73	50	14.7566666666667	8.58666666666667	25.91	14.3133333333333	139.666666666667	60.3333333333333
G10090_6135	76294	Asb5	12.89	14.17	0	0	0	0.26	21.76	24.67	0	0	0	0.43	52	62	0	0	0	1	9.02	0.0866666666666667	15.4766666666667	0.143333333333333	38	0.333333333333333
G10090_19589	13209	Ddx6	29.61	31.72	27.12	34.59	28.16	29.91	49.97	55.2	49.71	57.55	46.98	49.86	320	397	805	338	317	435	29.4833333333333	30.8866666666667	51.6266666666667	51.4633333333333	507.333333333333	363.333333333333
G10090_22833	66885	Acadsb	11.25	10.08	46.49	10.33	9.69	11.06	18.99	17.54	85.2	17.19	16.17	18.43	101	99	784	87	84	112	22.6066666666667	10.36	40.5766666666667	17.2633333333333	328	94.3333333333333
G10090_921	218314	Zfp595	0.49	0.52	1.37	0.63	0.1	1.93	0.84	0.91	2.51	1.05	0.17	3.22	5	6	28	6	1	23	0.793333333333333	0.886666666666667	1.42	1.48	13	10
G10090_21761	74665	Drc3	0	0	0.11	0	0	0	0	0	0.2	0	0	0	0	0	1	0	0	0	0.0366666666666667	0	0.0666666666666667	0	0.333333333333333	0
G10090_10010	16643	Klrd1	1.9	2.77	3.62	2.1	2.96	16.86	3.2	4.82	6.64	3.49	4.93	28.1	6	9	16	6	9	56	2.76333333333333	7.30666666666667	4.88666666666667	12.1733333333333	10.3333333333333	23.6666666666667
G10090_24164	171469	Gpr37l1	0	0	0.9	0	0	0.15	0	0	1.65	0	0	0.25	0	0	10	0	0	1	0.3	0.05	0.55	0.0833333333333333	3.33333333333333	0.333333333333333
G10090_3851	28028	Mrpl50	5.43	5.96	15.74	4.45	3.19	6.43	9.17	10.38	28.85	7.4	5.32	10.71	30	36	163	23	17	40	9.04333333333333	4.69	16.1333333333333	7.81	76.3333333333333	26.6666666666667
G10090_16961	19173	Psmb5	92.76	108.08	89.16	91.33	99.46	101.28	156.53	188.12	163.42	151.95	165.93	168.84	195	248	349	179	201	239	96.6666666666667	97.3566666666667	169.356666666667	162.24	264	206.333333333333
G10090_6685	14699	Gngt1	0.42	0	0	0	0	0	0.72	0	0	0	0	0	1	0	0	0	0	0	0.14	0	0.24	0	0.333333333333333	0
G10090_6471	234684	Lrrc29	0.6	0.3	0.94	0	0.21	0.71	1.01	0.53	1.73	0	0.34	1.18	3	2	11	0	1	4	0.613333333333333	0.306666666666667	1.09	0.506666666666667	5.33333333333333	1.66666666666667
G10090_25585	69146	Gsdmd	10.95	15.46	20.04	12.64	14.77	42.19	18.49	26.91	36.73	21.03	24.64	70.34	50	78	172	54	65	219	15.4833333333333	23.2	27.3766666666667	38.67	100	112.666666666667
G10090_6966	230806	Crybg2	0.31	0.07	0.13	0.08	0.08	0.14	0.53	0.12	0.23	0.14	0.14	0.23	4	1	3	1	1	2	0.17	0.1	0.293333333333333	0.17	2.66666666666667	1.33333333333333
G10090_6592	14594	Ggta1	10.42	16.41	17.56	14.27	10.68	19.95	17.59	28.56	32.19	23.75	17.81	33.26	100	169	314	129	98	217	14.7966666666667	14.9666666666667	26.1133333333333	24.94	194.333333333333	148
G10090_13676	26944	Tinag	0	0	0.13	0	0	0.22	0	0	0.24	0	0	0.36	0	0	1	0	0	1	0.0433333333333333	0.0733333333333333	0.08	0.12	0.333333333333333	0.333333333333333
G10090_7510	73914	Irak3	8.21	6.57	13.77	6.47	5.62	10.58	13.85	11.44	25.24	10.76	9.38	17.63	60	57	194	49	43	85	9.51666666666667	7.55666666666667	16.8433333333333	12.59	103.666666666667	59
G10090_21491	280635	Emilin3	0	0	0.06	0	0.23	0.19	0	0	0.11	0	0.38	0.32	0	0	1	0	2	2	0.02	0.14	0.0366666666666667	0.233333333333333	0.333333333333333	1.33333333333333
G10090_18578	18383	Tnfrsf11b	2.13	3.78	3.62	2.42	2.9	5.79	3.6	6.57	6.63	4.02	4.84	9.65	16	31	51	17	21	49	3.17666666666667	3.70333333333333	5.6	6.17	32.6666666666667	29
G10090_13675	18854	Pml	5.37	5.96	9.73	4.44	5.72	10.06	9.07	10.38	17.83	7.38	9.54	16.76	77	92	257	60	80	162	7.02	6.74	12.4266666666667	11.2266666666667	142	100.666666666667
G10090_8262	75828	Hormad2	0	0	0.34	0	0	0	0	0	0.63	0	0	0	0	0	3	0	0	0	0.113333333333333	0	0.21	0	1	0
G10090_3795	15530	Hspg2	31.86	32.69	33.49	27.21	25.97	16.83	53.77	56.89	61.39	45.28	43.33	28.06	1246	1400	2467	1000	982	744	32.68	23.3366666666667	57.35	38.89	1704.33333333333	908.666666666667
G10090_33670	70350	Basp1	31.04	34.44	32.67	40.87	43.98	45.16	52.39	59.94	59.89	68.01	73.37	75.29	150	182	296	185	205	246	32.7166666666667	43.3366666666667	57.4066666666667	72.2233333333333	209.333333333333	212
G10090_24951	77337	Akr1c21	0	0	0	0	0	0	0	0	0	0	0	0	0	0	0	0	0	0	0	0	0	0	0	0
G10090_20036	16939	Lor	0.22	0	0.12	0.46	0	0	0.37	0	0.21	0.77	0	0	1	0	1	2	0	0	0.113333333333333	0.153333333333333	0.193333333333333	0.256666666666667	0.666666666666667	0.666666666666667
G10090_914	12159	Bmp4	4.33	3.54	4.16	3.89	5.67	3.44	7.31	6.17	7.63	6.48	9.46	5.73	19	17	35	16	25	17	4.01	4.33333333333333	7.03666666666667	7.22333333333333	23.6666666666667	19.3333333333333
G10090_29131	237761	Sowaha	0	0	0.05	0	0	0.09	0	0	0.1	0	0	0.15	0	0	1	0	0	1	0.0166666666666667	0.03	0.0333333333333333	0.05	0.333333333333333	0.333333333333333
G10090_30868	16922	Phyh	20.93	22.05	69.19	19.82	20.89	32.69	35.31	38.38	126.82	32.97	34.84	54.5	79	91	489	70	76	139	37.39	24.4666666666667	66.8366666666667	40.77	219.666666666667	95
G10090_18284	66437	Fis1	55.54	59.74	90.16	36.06	47.52	69.58	93.72	103.99	165.26	60.01	79.28	115.99	106	123	319	63	86	147	68.48	51.0533333333333	120.99	85.0933333333333	182.666666666667	98.6666666666667
G10090_10759	12298	Cacnb4	0.05	0.09	0.5	0.15	0.14	0.44	0.08	0.15	0.92	0.25	0.24	0.74	1	2	20	3	2	9	0.213333333333333	0.243333333333333	0.383333333333333	0.41	7.66666666666667	4.66666666666667
G10090_10104	26896	Med14	28.05	27.41	13.34	30.48	25.64	27.48	47.33	47.7	24.44	50.72	42.77	45.81	426	463	405	431	399	489	22.9333333333333	27.8666666666667	39.8233333333333	46.4333333333333	431.333333333333	439.666666666667
G10090_31826	622473	Ripply1	0	0.58	0	0	0	0	0	1.02	0	0	0	0	0	1	0	0	0	0	0.193333333333333	0	0.34	0	0.333333333333333	0
G10090_10994	72569	Bbs5	3.15	3.54	4.2	2.2	4.01	4.9	5.32	6.15	7.69	3.66	6.69	8.17	12	14	29	8	14	20	3.63	3.70333333333333	6.38666666666667	6.17333333333333	18.3333333333333	14
G10090_7328	269295	Rtn4rl2	5.67	8.72	17.7	6.79	9.48	6.72	9.57	15.18	32.44	11.29	15.81	11.21	26	48	167	32	46	34	10.6966666666667	7.66333333333333	19.0633333333333	12.77	80.3333333333333	37.3333333333333
G10090_2599	56541	Habp4	6.17	5.37	8.61	5.17	6.24	7.03	10.41	9.35	15.77	8.6	10.41	11.72	42	40	110	33	41	54	6.71666666666667	6.14666666666667	11.8433333333333	10.2433333333333	64	42.6666666666667
G10090_14738	229900	Gbp7	6.7	5.46	10.46	7.97	9.04	34.81	11.3	9.5	19.17	13.26	15.07	58.03	102	91	300	114	133	599	7.54	17.2733333333333	13.3233333333333	28.7866666666667	164.333333333333	282
G10090_13221	67528	Nudt7	2.78	1.76	38.58	1.25	2.59	4.3	4.69	3.07	70.72	2.08	4.31	7.17	7	7	223	4	8	16	14.3733333333333	2.71333333333333	26.16	4.52	79	9.33333333333333
G10090_7551	210105	Zfp719	1.22	1.39	1.53	0.94	0.91	1.06	2.05	2.41	2.8	1.57	1.52	1.77	15	19	37	12	11	15	1.38	0.97	2.42	1.62	23.6666666666667	12.6666666666667
G10090_4074	15185	Hdac6	1.63	2.63	4.49	2.97	2.29	2.66	2.75	4.58	8.23	4.93	3.81	4.44	18	31	93	30	24	33	2.91666666666667	2.64	5.18666666666667	4.39333333333333	47.3333333333333	29
G10090_11221	232966	Zfp114	0	0.16	0	0	0.35	0.15	0	0.27	0	0	0.59	0.25	0	1	0	0	2	1	0.0533333333333333	0.166666666666667	0.09	0.28	0.333333333333333	1
G10090_9581	16825	Ldb1	115.79	105.11	86.18	106.23	117.75	96.37	195.41	182.94	157.96	176.75	196.44	160.65	646	645	886	547	643	603	102.36	106.783333333333	178.77	177.946666666667	725.666666666667	597.666666666667
G10090_13917	70497	Arhgap17	19.52	21.77	18.2	20.07	15.82	23.5	32.94	37.89	33.36	33.39	26.4	39.18	160	201	310	151	141	243	19.83	19.7966666666667	34.73	32.99	223.666666666667	178.333333333333
G10090_10656	66884	Appbp2	15.24	14.08	11.8	16.6	13.02	12.12	25.72	24.5	21.64	27.61	21.73	20.2	97	98	141	99	80	87	13.7066666666667	13.9133333333333	23.9533333333333	23.18	112	88.6666666666667
G10090_13402	217039	Ggnbp2	86.17	71.63	51.2	89.79	92.08	83.39	145.42	124.68	93.85	149.4	153.6	139.01	676	617	761	662	700	739	69.6666666666667	88.42	121.316666666667	147.336666666667	684.666666666667	700.333333333333
G10090_11905	11883	Arsa	7.26	8.87	15.9	7.85	9.28	7.94	12.25	15.44	29.14	13.06	15.48	13.24	68	91	280	69	84	84	10.6766666666667	8.35666666666667	18.9433333333333	13.9266666666667	146.333333333333	79
G10090_6535	380785	Begain	6.41	5.99	3.86	7.42	11.56	7.52	10.83	10.43	7.08	12.35	19.28	12.54	46	47	53	50	80	61	5.42	8.83333333333333	9.44666666666667	14.7233333333333	48.6666666666667	63.6666666666667
G10090_19909	68031	Rnf146	7.01	8.22	17.6	6.37	7.86	9.44	11.84	14.31	32.25	10.6	13.11	15.73	74.01	95.92	354.96	66.06	82.1	112.41	10.9433333333333	7.89	19.4666666666667	13.1466666666667	174.963333333333	86.8566666666667
G10090_20076	14536	Nr6a1	0.53	0.89	0.86	0.82	0.58	0.83	0.9	1.56	1.58	1.37	0.97	1.38	9	16	26	13	9	15	0.76	0.743333333333333	1.34666666666667	1.24	17	12.3333333333333
G10090_5251	258463	Olfr1393	0.14	0	0	0	0	0	0.23	0	0	0	0	0	1	0	0	0	0	0	0.0466666666666667	0	0.0766666666666667	0	0.333333333333333	0
G10090_1474	108073	Grm7	0.11	0	0	0	0	0	0.19	0	0	0	0	0	1	0	0	0	0	0	0.0366666666666667	0	0.0633333333333333	0	0.333333333333333	0
G10090_17107	13491	Drd4	0.58	0.61	0.48	0.32	0.61	0.26	0.98	1.06	0.88	0.52	1.02	0.44	3	3	4	1	2	1	0.556666666666667	0.396666666666667	0.973333333333333	0.66	3.33333333333333	1.33333333333333
G10090_4249	279706	Nup62cl	0	0	0.22	0	0	0	0	0	0.41	0	0	0	0	0	2	0	0	0	0.0733333333333333	0	0.136666666666667	0	0.666666666666667	0
G10090_29031	67856	Echdc3	0.42	0.19	12.45	0.45	0.22	0.56	0.72	0.34	22.82	0.75	0.37	0.94	2	1	110	2	1	3	4.35333333333333	0.41	7.96	0.686666666666667	37.6666666666667	2
G10090_7931	328274	Zfp459	0.56	0.51	0.06	0.36	0.12	0.79	0.95	0.89	0.11	0.6	0.19	1.32	5	5	1	3	1	8	0.376666666666667	0.423333333333333	0.65	0.703333333333333	3.66666666666667	4
G10090_12145	109648	Npy	0.8	0	1.29	0	0	0.71	1.34	0	2.37	0	0	1.19	1	0	3	0	0	1	0.696666666666667	0.236666666666667	1.23666666666667	0.396666666666667	1.33333333333333	0.333333333333333
G10090_18899	60596	Gucy1a1	0.87	1.45	2.7	1.27	1.97	1.27	1.47	2.52	4.95	2.11	3.29	2.11	11	20	64	15	24	18	1.67333333333333	1.50333333333333	2.98	2.50333333333333	31.6666666666667	19
G10090_7129	80892	Zfhx4	1.53	1.88	1.8	1.6	1.61	0.63	2.58	3.27	3.31	2.66	2.68	1.04	58	78	130	57	59	27	1.73666666666667	1.28	3.05333333333333	2.12666666666667	88.6666666666667	47.6666666666667
G10090_7367	239027	Arhgap22	4.73	6.02	4.3	6.4	6.94	3.3	7.99	10.49	7.87	10.64	11.57	5.5	34	45	51	39	43	23	5.01666666666667	5.54666666666667	8.78333333333333	9.23666666666667	43.3333333333333	35
G10090_9850	234915	Cep126	0	0.09	0.33	0.15	0.32	0.32	0	0.16	0.6	0.26	0.53	0.53	0	1	7	2	3	5	0.14	0.263333333333333	0.253333333333333	0.44	2.66666666666667	3.33333333333333
G10090_27815	110173	Manba	5.77	6.75	8.94	5.39	5.87	9.77	9.73	11.75	16.38	8.97	9.79	16.29	57	73	166	50	56	109	7.15333333333333	7.01	12.62	11.6833333333333	98.6666666666667	71.6666666666667
G10090_24816	547431	Btnl2	0.29	0	0	0	0	0	0.5	0	0	0	0	0	2	0	0	0	0	0	0.0966666666666667	0	0.166666666666667	0	0.666666666666667	0
G10090_6221	218977	Dlgap5	1	1.27	1.28	2.16	1.05	2.46	1.69	2.21	2.35	3.59	1.75	4.11	7	11	18	16	8	22	1.18333333333333	1.89	2.08333333333333	3.15	12	15.3333333333333
G10090_23344	22759	Zfp97	2.02	1.35	1.34	0.94	0.77	2.82	3.42	2.36	2.46	1.56	1.28	4.7	14.88	10.89	18.55	6.47	5.43	23.38	1.57	1.51	2.74666666666667	2.51333333333333	14.7733333333333	11.76
G10090_30231	320982	Arl4c	24.51	26.66	19.95	23.42	26.72	20.71	41.35	46.4	36.56	38.97	44.58	34.52	262	312	401	235	276	250	23.7066666666667	23.6166666666667	41.4366666666667	39.3566666666667	325	253.666666666667
G10090_22987	71446	Wrb	4.41	4.78	4.94	4.7	3.15	2.91	7.45	8.33	9.06	7.83	5.26	4.84	24	23	61	29	20	22	4.71	3.58666666666667	8.28	5.97666666666667	36	23.6666666666667
G10090_16656	231238	Sel1l3	7.98	7.41	4.78	4.56	3.04	1.86	13.46	12.9	8.76	7.59	5.07	3.1	97	99	109	51	35	25	6.72333333333333	3.15333333333333	11.7066666666667	5.25333333333333	101.666666666667	37
G10090_6358	227613	Tubb4b	337.94	294.54	187.44	304.08	309.44	270.78	570.29	512.66	343.56	505.94	516.23	451.41	1393.89	1328.38	1448.17	1174.08	1230.6	1258.25	273.306666666667	294.766666666667	475.503333333333	491.193333333333	1390.14666666667	1220.97666666667
G10090_31067	69440	Dennd6b	0.4	0.81	0.72	0.43	0.5	0.71	0.68	1.4	1.33	0.71	0.83	1.18	5	11	17	5	6	10	0.643333333333333	0.546666666666667	1.13666666666667	0.906666666666667	11	7
G10090_5341	30056	Timm9	41.68	40.33	17.85	44.16	45.55	42.85	70.33	70.19	32.71	73.47	75.99	71.43	89	94	74	86	92	101	33.2866666666667	44.1866666666667	57.7433333333333	73.63	85.6666666666667	93
G10090_22375	268379	Abca13	0	0	0	0	0	0	0	0	0	0	0	0	0	0	0	0	0	0	0	0	0	0	0	0
G10090_18458	20210	Saa3	6.9	4.76	35.57	16.77	40.59	163.16	11.65	8.28	65.19	27.9	67.71	272	8	6	76	18	45	211	15.7433333333333	73.5066666666667	28.3733333333333	122.536666666667	30	91.3333333333333
G10090_10779	56791	Ube2l6	17.83	18.64	27.68	11.8	20.56	28.91	30.09	32.44	50.73	19.63	34.29	48.19	63	72	183	39	70	115	21.3833333333333	20.4233333333333	37.7533333333333	34.0366666666667	106	74.6666666666667
G10090_21203	105246961	AB010352	0.97	0.61	1.42	0.61	0.7	0.76	1.64	1.06	2.6	1.01	1.17	1.27	10	7	28	6	7	9	1	0.69	1.76666666666667	1.15	15	7.33333333333333
G10090_28985	66248	Alg5	13.8	17.48	22.26	11.06	15.97	16.27	23.3	30.43	40.81	18.41	26.65	27.12	52	72	157	39	58	69	17.8466666666667	14.4333333333333	31.5133333333333	24.06	93.6666666666667	55.3333333333333
G10090_16338	66493	Mrpl51	11.83	11.29	26.23	7.97	7.74	13.7	19.96	19.65	48.08	13.26	12.91	22.84	46	48	191	29	29	60	16.45	9.80333333333333	29.23	16.3366666666667	95	39.3333333333333
G10090_10087	232811	Kmt5c	5.14	8.69	14.14	7.68	7.92	13.28	8.67	15.12	25.91	12.78	13.22	22.14	35	66	186	51	51	108	9.32333333333333	9.62666666666667	16.5666666666667	16.0466666666667	95.6666666666667	70
G10090_18892	66997	Psmd12	32.24	35.22	39.55	28.93	25.31	33.18	54.41	61.3	72.49	48.14	42.22	55.32	144	172	331	121	109	167	35.67	29.14	62.7333333333333	48.56	215.666666666667	132.333333333333
G10090_10139	74682	Wdr35	2.63	1.55	1.63	1.81	2.46	1.35	4.44	2.7	2.98	3.01	4.1	2.26	31	20	36	20	28	18	1.93666666666667	1.87333333333333	3.37333333333333	3.12333333333333	29	22
G10090_12789	244209	Cyp2r1	7.83	6.09	4.31	7.09	9.85	9.28	13.21	10.59	7.91	11.8	16.43	15.47	28	28	34	25	35	44	6.07666666666667	8.74	10.57	14.5666666666667	30	34.6666666666667
G10090_31017	105245097	Gm40595	0.77	1.87	2.41	1.24	0.58	3.03	1.3	3.26	4.42	2.07	0.96	5.05	3.05	8.12	17.92	4.61	2.21	13.54	1.68333333333333	1.61666666666667	2.99333333333333	2.69333333333333	9.69666666666667	6.78666666666667
G10090_26100	382074	Foxr1	0	0	0	0	0	0.21	0	0	0	0	0	0.34	0	0	0	0	0	1	0	0.07	0	0.113333333333333	0	0.333333333333333
G10090_13838	75423	Arl5a	14.28	16.21	20.36	14.61	13.54	24.35	24.1	28.21	37.31	24.3	22.58	40.59	202	251	542	194	185	389	16.95	17.5	29.8733333333333	29.1566666666667	331.666666666667	256
G10090_23550	108679	Cops8	24.17	29.72	26.57	23.14	24.84	25.7	40.79	51.73	48.69	38.5	41.45	42.84	116	156	239	104	115	139	26.82	24.56	47.07	40.93	170.333333333333	119.333333333333
G10090_958	246691	Prok1	0.09	0	0	0	0	0	0.16	0	0	0	0	0	1	0	0	0	0	0	0.03	0	0.0533333333333333	0	0.333333333333333	0
G10090_19781	79554	Cptp	1.98	2.84	2.49	1.36	1.17	2.38	3.34	4.95	4.56	2.26	1.96	3.97	14	22	33	9	8	19	2.43666666666667	1.63666666666667	4.28333333333333	2.73	23	12
G10090_31527	50724	Sap30l	12.8	10.55	10.42	16.08	15.08	10.7	21.61	18.36	19.11	26.75	25.15	17.83	51	45.93	77.76	59.95	57.9	48	11.2566666666667	13.9533333333333	19.6933333333333	23.2433333333333	58.23	55.2833333333333
G10090_19073	22761	Zfpm1	3.96	4.13	4.45	2.94	4.56	3.52	6.69	7.18	8.16	4.89	7.61	5.86	36	43	80	27	41	40	4.18	3.67333333333333	7.34333333333333	6.12	53	36
G10090_26677	56530	Cnpy2	126.05	121.73	88.1	129.6	147.13	109.93	212.72	211.88	161.48	215.64	245.45	183.26	261	287	358	235	289	251	111.96	128.886666666667	195.36	214.783333333333	302	258.333333333333
G10090_11405	408065	Zfp456	0.1	0.42	0.58	0	0.49	0.53	0.16	0.74	1.06	0	0.83	0.89	1.05	5.11	11.98	0	5.26	6.63	0.366666666666667	0.34	0.653333333333333	0.573333333333333	6.04666666666667	3.96333333333333
G10090_15725	57278	Bcam	7.23	10.34	15.57	2.01	3.26	3.2	12.2	18	28.54	3.35	5.43	5.34	46	72	186	12	20	23	11.0466666666667	2.82333333333333	19.58	4.70666666666667	101.333333333333	18.3333333333333
G10090_14840	107765	Ankrd1	23.57	77.82	1.4	3.26	5.88	4.45	39.77	135.45	2.56	5.43	9.81	7.42	108	390	12	14	26	23	34.2633333333333	4.53	59.26	7.55333333333333	170	21
G10090_24512	230991	Fndc10	2.31	3.25	4.07	1.7	2.39	2.05	3.89	5.65	7.46	2.84	3.99	3.41	13	20	43	9	13	13	3.21	2.04666666666667	5.66666666666667	3.41333333333333	25.3333333333333	11.6666666666667
G10090_20742	72341	Elp6	1.11	1.52	2.14	1.77	1.92	1.31	1.87	2.65	3.93	2.95	3.19	2.19	6	9	22	9	10	8	1.59	1.66666666666667	2.81666666666667	2.77666666666667	12.3333333333333	9
G10090_8513	217138	Prr15l	0	0	0.15	0	0	0	0	0	0.28	0	0	0	0	0	1	0	0	0	0.05	0	0.0933333333333333	0	0.333333333333333	0
G10090_16896	15331	Hmgn2	313.45	307.07	168.33	295.73	298.18	249.35	528.96	534.47	308.54	492.04	497.44	415.68	992	1062	996	875	909	888	262.95	281.086666666667	457.323333333333	468.386666666667	1016.66666666667	890.666666666667
G10090_21065	18764	Pkd2	7.95	12.02	10.66	12.99	9.65	7.31	13.41	20.92	19.55	21.61	16.1	12.18	118	196	291	176	140.99	123.09	10.21	9.98333333333333	17.96	16.63	201.666666666667	146.693333333333
G10090_17784	68099	Fam92a	5.83	7.41	9.46	4.94	9	8.71	9.84	12.89	17.34	8.21	15.01	14.52	29	35	88	23	42	39	7.56666666666667	7.55	13.3566666666667	12.58	50.6666666666667	34.6666666666667
G10090_9783	76784	Mtif2	9.68	8.39	11.97	10.88	12.76	11.33	16.33	14.6	21.94	18.11	21.29	18.88	55	56	139	55	66	73	10.0133333333333	11.6566666666667	17.6233333333333	19.4266666666667	83.3333333333333	64.6666666666667
G10090_25815	54366	Ctnnal1	3.53	4.05	6.06	3.12	4.39	3.93	5.96	7.06	11.11	5.19	7.32	6.55	35	44	113	29	42	44	4.54666666666667	3.81333333333333	8.04333333333333	6.35333333333333	64	38.3333333333333
G10090_27000	16012	Igfbp6	17.17	18.23	42.79	14.43	16.87	12.26	28.97	31.74	78.43	24	28.14	20.43	56	65	261	44	53	45	26.0633333333333	14.52	46.38	24.19	127.333333333333	47.3333333333333
G10090_1119	170744	Tlr8	6.15	5.22	8.8	9.08	5.55	15.78	10.38	9.08	16.13	15.11	9.26	26.31	84	73	208	112	65	223	6.72333333333333	10.1366666666667	11.8633333333333	16.8933333333333	121.666666666667	133.333333333333
G10090_15008	207259	Zbtb7c	1.34	0.92	1.65	1.6	1.67	1.22	2.25	1.59	3.02	2.66	2.79	2.03	16	12	38	18	20	17	1.30333333333333	1.49666666666667	2.28666666666667	2.49333333333333	22	18.3333333333333
G10090_19198	56612	Pfdn5	867.72	770.84	453.17	887.39	932.45	821.1	1464.34	1341.67	830.64	1476.46	1555.55	1368.81	1362	1319	1319	1295	1404	1443	697.243333333333	880.313333333333	1212.21666666667	1466.94	1333.33333333333	1380.66666666667
G10090_15288	208795	Tmem63a	8.99	12.97	15.78	10.31	10.38	14.64	15.17	22.57	28.92	17.16	17.32	24.41	78	126	259	84	87	145	12.58	11.7766666666667	22.22	19.63	154.333333333333	105.333333333333
G10090_30471	238330	Irf2bpl	12.8	12.43	12.37	10.85	10.92	12.13	21.6	21.64	22.67	18.06	18.21	20.23	142	151	258	113	117	152	12.5333333333333	11.3	21.97	18.8333333333333	183.666666666667	127.333333333333
G10090_30481	80289	Lysmd3	2.87	3.65	4.77	3.02	3.53	3.68	4.85	6.35	8.74	5.03	5.88	6.14	33	43	103	31	33	43	3.76333333333333	3.41	6.64666666666667	5.68333333333333	59.6666666666667	35.6666666666667
G10090_6476	216869	Arrb2	44.45	43.68	52.29	36.9	45.67	66.72	75.01	76.03	95.85	61.4	76.19	111.22	214	238	480	177	213	374	46.8066666666667	49.7633333333333	82.2966666666667	82.9366666666667	310.666666666667	254.666666666667
G10090_2369	13207	Ddx5	633.46	629.07	428.59	671.99	693.79	649.88	1069.01	1094.9	785.58	1118.08	1157.4	1083.38	5988	6511	7629	5962	6334	6936	563.706666666667	671.886666666667	983.163333333333	1119.62	6709.33333333333	6410.66666666667
G10090_63	237831	Slc13a5	0	0.21	0	0	0	0	0	0.36	0	0	0	0	0	2	0	0	0	0	0.07	0	0.12	0	0.666666666666667	0
G10090_25757	56534	Hspb3	2.16	4.95	0.29	0	0	0	3.64	8.61	0.53	0	0	0	4	10	1	0	0	0	2.46666666666667	0	4.26	0	5	0
G10090_4489	56070	Tcerg1	75.25	64	35.85	77.25	78.72	66.27	126.98	111.4	65.71	128.52	131.33	110.47	892	833	801	860	904	894	58.3666666666667	74.08	101.363333333333	123.44	842	886
G10090_1914	232196	C87436	3.69	3.3	5.78	3.82	4.21	5.63	6.22	5.74	10.59	6.36	7.02	9.39	26	26	81	26	28	45	4.25666666666667	4.55333333333333	7.51666666666667	7.59	44.3333333333333	33
G10090_4470	101055676	LOC101055676	0.96	1.44	3.45	0.91	1.95	0.95	1.63	2.51	6.32	1.52	3.25	1.58	9.17	14.99	61.62	8.14	17.89	10.18	1.95	1.27	3.48666666666667	2.11666666666667	28.5933333333333	12.07
G10090_13353	12387	Ctnnb1	197.14	194.33	157.56	191.9	209.63	200.48	332.69	338.24	288.79	319.29	349.72	334.21	1834	1965	2759	1667	1875	2105	183.01	200.67	319.906666666667	334.406666666667	2186	1882.33333333333
G10090_22687	432486	Gnptab	8.89	9.52	14.56	10.79	7.25	14.2	15	16.57	26.69	17.95	12.1	23.66	122	145	381	142	99	222	10.99	10.7466666666667	19.42	17.9033333333333	216	154.333333333333
G10090_33305	17388	Mmp15	6.85	6.57	4.78	4.66	5.06	4.78	11.57	11.44	8.77	7.75	8.43	7.97	80	84	105	51	57	63	6.06666666666667	4.83333333333333	10.5933333333333	8.05	89.6666666666667	57
G10090_29729	100033459	Ifi208	0.38	0.72	0.87	0.57	0.65	1.11	0.64	1.25	1.59	0.94	1.08	1.85	3	5	13	3	5	10	0.656666666666667	0.776666666666667	1.16	1.29	7	6
G10090_9558	211323	Nrg1	1.22	1.07	1.75	1.08	3	1.13	2.06	1.85	3.21	1.79	5	1.88	32	26	58	32	61	21	1.34666666666667	1.73666666666667	2.37333333333333	2.89	38.6666666666667	38
G10090_14799	326622	Upf2	23.62	21.63	14.74	28.78	24.64	25.11	39.86	37.65	27.02	47.89	41.1	41.86	303	313	389	328	307	361	19.9966666666667	26.1766666666667	34.8433333333333	43.6166666666667	335	332
G10090_14628	213945	Col28a1	0.81	2.4	6.26	2.17	1.4	4.2	1.37	4.18	11.48	3.6	2.34	7	11	32	161	28	18	63	3.15666666666667	2.59	5.67666666666667	4.31333333333333	68	36.3333333333333
G10090_3310	74202	Fblim1	4.19	5.52	8.27	4.39	5.49	2.73	7.08	9.61	15.16	7.3	9.16	4.55	34	50	126	34	44	25	5.99333333333333	4.20333333333333	10.6166666666667	7.00333333333333	70	34.3333333333333
G10090_29855	23980	Pebp1	47.22	52.47	80.14	42.58	37.47	39.58	79.68	91.33	146.89	70.85	62.52	65.97	140	170	444	118	107	132	59.9433333333333	39.8766666666667	105.966666666667	66.4466666666667	251.333333333333	119
G10090_19289	19360	Rad50	7.08	5.16	5.25	6.48	6.14	6.02	11.95	8.98	9.62	10.77	10.25	10.03	99	79	138	85	83	95	5.83	6.21333333333333	10.1833333333333	10.35	105.333333333333	87.6666666666667
G10090_17023	96875	Prg4	23.96	17.91	32.06	13.89	11.85	1.81	40.43	31.17	58.75	23.1	19.78	3.02	234	177.1	589	123	98	21.02	24.6433333333333	9.18333333333333	43.45	15.3	333.366666666667	80.6733333333333
G10090_24535	75796	Cdyl2	0.9	1.57	1.58	1.11	1.36	1.52	1.53	2.73	2.9	1.84	2.26	2.53	20	38	66	23	29	38	1.35	1.33	2.38666666666667	2.21	41.3333333333333	30
G10090_9271	242687	Wasf2	28.24	30.6	27.07	31.56	30.81	33.05	47.65	53.26	49.62	52.51	51.39	55.1	404	483	744	418	437	537	28.6366666666667	31.8066666666667	50.1766666666667	53	543.666666666667	464
G10090_32800	236900	Pdk3	10.13	11.53	10.19	11.83	10.1	13.73	17.09	20.06	18.67	19.68	16.85	22.88	53	66	100	58	51	81	10.6166666666667	11.8866666666667	18.6066666666667	19.8033333333333	73	63.3333333333333
G10090_24418	108167848	Gm12258	0.18	0.65	0.95	0.86	0.46	1.03	0.3	1.14	1.75	1.43	0.77	1.72	2	8	20	9	5	13	0.593333333333333	0.783333333333333	1.06333333333333	1.30666666666667	10	9
G10090_15056	18000	Sept2	74.84	73.69	71.09	74.56	79.25	71.98	126.29	128.26	130.3	124.06	132.2	120	646	696	1153	605	661	701	73.2066666666667	75.2633333333333	128.283333333333	125.42	831.666666666667	655.666666666667
G10090_173	105782	Scrib	3.44	4.42	5.69	3.02	3.64	3.81	5.81	7.69	10.43	5.02	6.06	6.35	49	65	154	41	52	60	4.51666666666667	3.49	7.97666666666667	5.81	89.3333333333333	51
G10090_12248	76453	Prss23	49.41	55.23	70.57	48.58	68.38	55.01	83.39	96.13	129.35	80.83	114.07	91.71	263	331	709	240	345	326	58.4033333333333	57.3233333333333	102.956666666667	95.5366666666666	434.333333333333	303.666666666667
G10090_24810	20856	Stc2	1.07	2.16	5.61	3.21	2	3.62	1.81	3.76	10.28	5.34	3.34	6.03	5	11	49	14	9	19	2.94666666666667	2.94333333333333	5.28333333333333	4.90333333333333	21.6666666666667	14
G10090_13697	52132	Ccdc97	8.07	8.91	11.88	4.03	5.79	8.67	13.62	15.51	21.78	6.7	9.66	14.45	61	80	178	31	46	77	9.62	6.16333333333333	16.97	10.27	106.333333333333	51.3333333333333
G10090_13594	235442	Rab8b	14.22	13.99	19.79	14.32	16.73	24.43	24	24.34	36.28	23.83	27.91	40.72	183	197	479	173	208	355	16	18.4933333333333	28.2066666666667	30.82	286.333333333333	245.333333333333
G10090_15219	15445	Hpd	2.02	3.17	3.08	2.47	2.1	2.82	3.41	5.51	5.65	4.1	3.5	4.7	7	12	20	8	7	11	2.75666666666667	2.46333333333333	4.85666666666667	4.1	13	8.66666666666667
G10090_8564	74011	Slc25a27	1.04	1.34	1.2	0.9	0.73	0.68	1.75	2.33	2.19	1.49	1.22	1.13	14	14	40	11	15	8	1.19333333333333	0.77	2.09	1.28	22.6666666666667	11.3333333333333
G10090_15973	216725	Adamts2	24.97	22.6	36.77	28.45	30.09	22.63	42.14	39.34	67.4	47.34	50.19	37.73	482	483	1321	522	569	503	28.1133333333333	27.0566666666667	49.6266666666667	45.0866666666667	762	531.333333333333
G10090_16409	320910	Itgb8	0.36	0.44	0.26	0.13	0.13	0.21	0.61	0.77	0.47	0.21	0.21	0.36	3	4	4	1	1	2	0.353333333333333	0.156666666666667	0.616666666666667	0.26	3.66666666666667	1.33333333333333
G10090_57	432838	Gm5460	0	0	1.18	0	0	0	0	0	2.17	0	0	0	0	0	11	0	0	0	0.393333333333333	0	0.723333333333333	0	3.66666666666667	0
G10090_3999	227358	Erfe	1.07	1.46	0.69	1.28	1.66	0.27	1.8	2.55	1.26	2.13	2.76	0.45	8	12	9.67	9	9	2.31	1.07333333333333	1.07	1.87	1.78	9.89	6.77
G10090_27830	54632	Ftsj1	3.05	2.99	4	2.79	2.37	2.8	5.15	5.2	7.34	4.64	3.96	4.67	28	30	69	24	21	29	3.34666666666667	2.65333333333333	5.89666666666667	4.42333333333333	42.3333333333333	24.6666666666667
G10090_15572	72722	Fam98a	23.9	25.51	19.82	23.92	25.72	19.84	40.33	44.4	36.34	39.8	42.9	33.07	179	209	278	168	186	167	23.0766666666667	23.16	40.3566666666667	38.59	222	173.666666666667
G10090_32245	75620	Kxd1	9.81	12.56	24.31	6.99	11.54	19.17	16.55	21.87	44.55	11.64	19.25	31.96	30	42	139	20	34	66	15.56	12.5666666666667	27.6566666666667	20.95	70.3333333333333	40
G10090_21150	215494	Pomgnt2	3.83	3.51	3.66	5.11	4.3	2.83	6.47	6.1	6.71	8.51	7.18	4.72	24	24	43	30	26	20	3.66666666666667	4.08	6.42666666666667	6.80333333333333	30.3333333333333	25.3333333333333
G10090_32201	381359	Prdm12	0	0	0	0	0	0.14	0	0	0	0	0	0.23	0	0	0	0	0	1	0	0.0466666666666667	0	0.0766666666666667	0	0.333333333333333
G10090_473	382014	Ano8	3.42	4.05	5.58	3.16	3.51	3.94	5.76	7.05	10.23	5.25	5.85	6.57	34	45	106	30	34	45	4.35	3.53666666666667	7.68	5.89	61.6666666666667	36.3333333333333
G10090_25903	70387	Ttc9c	3.11	5.04	6	3.2	4.67	8.33	5.26	8.78	11	5.33	7.79	13.89	29	50	105	28	42	86	4.71666666666667	5.4	8.34666666666667	9.00333333333333	61.3333333333333	52
G10090_3666	19156	Psap	433.07	492.97	832.95	542.2	504.98	1283.78	730.83	858.03	1526.73	902.13	842.43	2140.12	3017	3775	10928	3535	3409	10050	586.33	776.986666666667	1038.53	1294.89333333333	5906.66666666667	5664.66666666667
G10090_29722	67939	Prorsd1	1.66	3.52	4	2.96	3.88	3.78	2.81	6.13	7.33	4.93	6.48	6.3	9	21	41	15	20	23	3.06	3.54	5.42333333333333	5.90333333333333	23.6666666666667	19.3333333333333
G10090_3351	104836	Cbll1	26.68	29.05	15.09	29.13	25.65	23.44	45.02	50.57	27.66	48.47	42.79	39.07	284	339	301	295	266	283	23.6066666666667	26.0733333333333	41.0833333333333	43.4433333333333	308	281.333333333333
G10090_14545	626802	Gm14322	0.98	0.41	1.39	0.87	0.7	1.94	1.65	0.72	2.54	1.45	1.17	3.23	9.98	4.02	25.81	7.98	6.84	21.77	0.926666666666667	1.17	1.63666666666667	1.95	13.27	12.1966666666667
G10090_25898	12555	Cdh15	2.51	2.05	0	0	0.14	0	4.23	3.57	0	0	0.23	0	19	17	0	0	1	0	1.52	0.0466666666666667	2.6	0.0766666666666667	12	0.333333333333333
G10090_19210	474156	Zbtb9	2.97	3.21	3.31	1.87	2.52	2.63	5.01	5.58	6.06	3.11	4.2	4.39	22	26	46	13	18	22	3.16333333333333	2.34	5.55	3.9	31.3333333333333	17.6666666666667
G10090_11187	16542	Kdr	10.59	11.16	16.1	10.46	8.12	7.47	17.87	19.43	29.51	17.41	13.54	12.45	157	179	449	142	111	125	12.6166666666667	8.68333333333333	22.27	14.4666666666667	261.666666666667	126
G10090_25326	98956	Nat10	25.43	25.61	15.36	28.32	27.92	26.44	42.92	44.57	28.16	47.13	46.57	44.08	266	292	303	276	281	310	22.1333333333333	27.56	38.55	45.9266666666667	287	289
G10090_1467	70784	Rasl12	7.2	7.72	10.19	6.34	6.49	3.66	12.15	13.44	18.69	10.55	10.83	6.11	46	54	123	39	40	27	8.37	5.49666666666667	14.76	9.16333333333333	74.3333333333333	35.3333333333333
G10090_28734	93706	Pcdhgc3	15.08	16.23	23.15	13.36	12.9	12.09	25.44	28.25	42.43	22.23	21.52	20.15	191.3	225.42	552.54	159.13	158.16	173.25	18.1533333333333	12.7833333333333	32.04	21.3	323.086666666667	163.513333333333
G10090_29192	226153	Twnk	2.02	3.39	3.3	2.62	1.78	2.66	3.41	5.89	6.04	4.36	2.98	4.43	13.67	28.47	58	20.24	14.22	23.45	2.90333333333333	2.35333333333333	5.11333333333333	3.92333333333333	33.38	19.3033333333333
G10090_1164	11746	Anxa4	34.52	39.58	49.48	37.39	37.73	77.35	58.26	68.9	90.7	62.21	62.94	128.94	181	227	488	184	191	457	41.1933333333333	50.8233333333333	72.62	84.6966666666667	298.666666666667	277.333333333333
G10090_20418	66054	Cndp2	32.83	40.37	64.27	39.4	47.13	85.21	55.4	70.27	117.81	65.56	78.63	142.06	185	249	678	208	257	543	45.8233333333333	57.2466666666667	81.16	95.4166666666667	370.666666666667	336
G10090_18647	234730	Fuk	1.53	1.79	2.2	2.89	1.33	1.14	2.59	3.11	4.03	4.8	2.23	1.9	16	16	41	22	12	12	1.84	1.78666666666667	3.24333333333333	2.97666666666667	24.3333333333333	15.3333333333333
G10090_28534	19981	Rpl37a	1651.25	1440.83	815.25	1808.43	1668.56	1341.09	2786.59	2507.79	1494.3	3008.92	2783.55	2235.66	2175	2067	1985	2210	2105	1974	1302.44333333333	1606.02666666667	2262.89333333333	2676.04333333333	2075.66666666667	2096.33333333333
G10090_1713	71898	Apol9b	9.38	4.29	2.23	3.33	7.01	6.4	15.83	7.46	4.08	5.54	11.7	10.66	38.71	18.62	16.58	14.62	26.86	28.5	5.3	5.58	9.12333333333333	9.3	24.6366666666667	23.3266666666667
G10090_24650	20855	Stc1	7.15	4.26	5.02	5.82	7.81	7.74	12.07	7.42	9.2	9.68	13.03	12.9	72	47	95	55	76	88	5.47666666666667	7.12333333333333	9.56333333333333	11.87	71.3333333333333	73
G10090_26655	100043684	Amy2a4	0	0	0	0	0	0	0	0	0	0	0	0	0	0	0	0	0	0	0	0	0	0	0	0
G10090_3185	53333	Tomm40	73.34	65.04	43.02	76.24	74.79	62.69	123.77	113.2	78.85	126.85	124.77	104.5	296	287	326	288	291	285	60.4666666666667	71.24	105.273333333333	118.706666666667	303	288
G10090_19950	100689	Spon2	0.4	0.54	4.49	0	0.82	0.6	0.67	0.95	8.23	0	1.37	1	2	3	47	0	4	4	1.81	0.473333333333333	3.28333333333333	0.79	17.3333333333333	2.66666666666667
G10090_861	330230	Zfp853	0.08	0.15	0.33	0.17	0.08	0.07	0.14	0.26	0.61	0.29	0.14	0.12	1	2	4	2	1	1	0.186666666666667	0.106666666666667	0.336666666666667	0.183333333333333	2.33333333333333	1.33333333333333
G10090_3506	231148	Ablim2	2.54	2.6	2.07	0.64	0.22	0.6	4.29	4.53	3.79	1.06	0.38	1.01	24	28	38	6	2	6	2.40333333333333	0.486666666666667	4.20333333333333	0.816666666666667	30	4.66666666666667
G10090_4695	77794	Adamtsl2	1.61	1.47	0.92	0.73	0.48	0.3	2.72	2.57	1.69	1.22	0.8	0.51	14	14	15	5	4	2	1.33333333333333	0.503333333333333	2.32666666666667	0.843333333333333	14.3333333333333	3.66666666666667
G10090_351	67760	Slc38a2	26.03	27.28	30.07	24.93	25.7	26.58	43.92	47.49	55.12	41.48	42.87	44.31	326	374	708	293	311	376	27.7933333333333	25.7366666666667	48.8433333333333	42.8866666666667	469.333333333333	326.666666666667
G10090_1577	232974	Gm4881	7.87	9.04	2.77	7.05	8.55	6.27	13.28	15.74	5.07	11.73	14.27	10.46	33.39	41.96	22	28	35	30	6.56	7.29	11.3633333333333	12.1533333333333	32.45	31
G10090_17705	193670	Rnf185	8.47	9.15	11.45	7.39	9.11	8.67	14.3	15.92	21	12.29	15.21	14.46	77	91	183	63	80	87	9.69	8.39	17.0733333333333	13.9866666666667	117	76.6666666666667
G10090_18483	241593	Pin1rt1	0.43	0	0.23	0	0.45	0	0.73	0	0.43	0	0.75	0	1	0	1	0	1	0	0.22	0.15	0.386666666666667	0.25	0.666666666666667	0.333333333333333
G10090_22782	20054	Rps15	1514.82	1344.32	1182.91	1299.98	1370.25	1346.29	2556.35	2339.82	2168.18	2162.94	2285.9	2244.32	1718	1659	2474	1365	1488	1703	1347.35	1338.84	2354.78333333333	2231.05333333333	1950.33333333333	1518.66666666667
G10090_15773	208650	Cblb	6.18	6.25	7.54	7.81	6.44	9.02	10.43	10.88	13.82	13	10.75	15.04	108	119	248	128	109	180	6.65666666666667	7.75666666666667	11.71	12.93	158.333333333333	139
G10090_8700	207227	Stxbp5l	0.03	0	0	0	0	0.03	0.05	0	0	0	0	0.05	1	0	0	0	0	1	0.01	0.01	0.0166666666666667	0.0166666666666667	0.333333333333333	0.333333333333333
G10090_8940	58523	Elp2	7.97	9.48	15.33	7.76	10.05	10.3	13.45	16.5	28.1	12.91	16.76	17.17	59	77	214	54	72	86	10.9266666666667	9.37	19.35	15.6133333333333	116.666666666667	70.6666666666667
G10090_4980	16511	Kcnh2	0.35	0	0.69	0	0.61	0.12	0.59	0	1.26	0	1.01	0.2	3	0	11	0	5	1	0.346666666666667	0.243333333333333	0.616666666666667	0.403333333333333	4.66666666666667	2
G10090_9073	192188	Stab2	0.09	0.08	0.12	0.1	0	0	0.15	0.14	0.22	0.16	0	0	2	2	5	2	0	0	0.0966666666666667	0.0333333333333333	0.17	0.0533333333333333	3	0.666666666666667
G10090_33173	19700	Rem1	2.9	3.54	5.68	2.58	4.02	5.15	4.9	6.16	10.42	4.3	6.7	8.59	12	16	44	10	16	24	4.04	3.91666666666667	7.16	6.53	24	16.6666666666667
G10090_15190	619605	Zcchc17	30.05	37.44	28.68	27.85	30.44	28.28	50.7	65.17	52.57	46.35	50.77	47.15	109	148	194	94	106	115	32.0566666666667	28.8566666666667	56.1466666666667	48.09	150.333333333333	105
G10090_29422	56448	Cyp2d22	2.85	2.73	11.42	2.17	3.1	1.08	4.82	4.75	20.94	3.62	5.17	1.81	21	22	158	15	22	9	5.66666666666667	2.11666666666667	10.17	3.53333333333333	67	15.3333333333333
G10090_18137	14706	Gng4	0.26	0.32	0.21	0.14	0.53	0.23	0.43	0.56	0.38	0.23	0.89	0.38	2	3	3	1	4	2	0.263333333333333	0.3	0.456666666666667	0.5	2.66666666666667	2.33333333333333
G10090_14485	67809	Rmdn3	4.45	4.42	26.62	5.24	4.33	10.96	7.51	7.7	48.8	8.71	7.22	18.27	27	32	313	30	24	75	11.83	6.84333333333333	21.3366666666667	11.4	124	43
G10090_12967	107448	Unc5a	0.39	0.09	1.24	0.1	0.2	0.17	0.66	0.15	2.27	0.17	0.34	0.29	4	1	24	1	2	2	0.573333333333333	0.156666666666667	1.02666666666667	0.266666666666667	9.66666666666667	1.66666666666667
G10090_26120	227580	C1ql3	0.47	0.26	0.35	0	0.33	0.2	0.8	0.46	0.63	0	0.55	0.33	4	2.42	5.49	0	2.71	1.89	0.36	0.176666666666667	0.63	0.293333333333333	3.97	1.53333333333333
G10090_22977	101056225	Gm29801	0	0	1.14	0	0.87	0	0	0	2.08	0	1.45	0	0	0	13.32	0	5.23	0	0.38	0.29	0.693333333333333	0.483333333333333	4.44	1.74333333333333
G10090_19270	17279	Melk	3.73	2.47	2.26	3.57	3.47	3.42	6.3	4.3	4.14	5.94	5.78	5.7	29	21	33	26	26	30	2.82	3.48666666666667	4.91333333333333	5.80666666666667	27.6666666666667	27.3333333333333
G10090_14070	22627	Ywhae	560.83	566.03	377.4	622.01	599.7	557.73	946.44	985.2	691.74	1034.92	1000.44	929.77	3057	3375	3859	3177	3154	3428	501.42	593.146666666667	874.46	988.376666666667	3430.33333333333	3253
G10090_25024	56724	Cript	19.76	17.78	25.35	16.77	12.39	20.6	33.35	30.94	46.47	27.91	20.66	34.34	58	57	139	46	35	68	20.9633333333333	16.5866666666667	36.92	27.6366666666667	84.6666666666667	49.6666666666667
G10090_14644	66821	Bcs1l	5.56	4.35	8.29	5.57	5.3	3.69	9.39	7.58	15.19	9.27	8.83	6.16	27	25	79	25	24	21	6.06666666666667	4.85333333333333	10.72	8.08666666666667	43.6666666666667	23.3333333333333
G10090_291	224650	Anks1	4.17	5	9.13	5.82	4.45	5.04	7.04	8.7	16.73	9.68	7.42	8.4	65	90	252	77	62	85	6.1	5.10333333333333	10.8233333333333	8.5	135.666666666667	74.6666666666667
G10090_25524	72568	Lin9	11.95	10.59	6.99	10.78	14.58	10.17	20.16	18.44	12.81	17.93	24.32	16.95	101	98	111	85	119	97	9.84333333333333	11.8433333333333	17.1366666666667	19.7333333333333	103.333333333333	100.333333333333
G10090_2710	116810	Foxn4	0	0	0	0	0.13	0	0	0	0	0	0.22	0	0	0	0	0	1	0	0	0.0433333333333333	0	0.0733333333333333	0	0.333333333333333
G10090_68	57261	Brd4	39.8	36.71	25.8	46.58	38.8	36.08	67.17	63.9	47.3	77.5	64.73	60.14	411	431	658	427	391	494	34.1033333333333	40.4866666666667	59.4566666666667	67.4566666666667	500	437.333333333333
G10090_19060	67874	Rprm	0.27	0	0.43	0	0	0.48	0.45	0	0.79	0	0	0.79	1	0	3	0	0	2	0.233333333333333	0.16	0.413333333333333	0.263333333333333	1.33333333333333	0.666666666666667
G10090_10216	69596	Ap5s1	5.78	6.44	10.54	3.77	4.14	3.54	9.76	11.2	19.32	6.28	6.9	5.9	23	29	83	14	17	17	7.58666666666667	3.81666666666667	13.4266666666667	6.36	45	16
G10090_17162	100504518	3425401B19Rik	4.85	6.11	0	0.07	0	0	8.18	10.63	0	0.12	0	0	71	100	0	1	0	0	3.65333333333333	0.0233333333333333	6.27	0.04	57	0.333333333333333
G10090_15351	244859	Ankk1	0	0	0	0.15	0	0	0	0	0	0.25	0	0	0	0	0	1	0	0	0	0.05	0	0.0833333333333333	0	0.333333333333333
G10090_6165	57316	C1d	16.76	12.3	21.44	15.36	22.05	19.7	28.28	21.41	39.3	25.55	36.79	32.84	60	55	163	53	78	85	16.8333333333333	19.0366666666667	29.6633333333333	31.7266666666667	92.6666666666667	72
G10090_11424	102640263	Gm36375	0	0.05	0	0	0	0	0	0.09	0	0	0	0	0	1	0	0	0	0	0.0166666666666667	0	0.03	0	0.333333333333333	0
G10090_11272	380752	Eipr1	6.62	8.35	7.53	6.83	6.63	7.29	11.17	14.54	13.8	11.36	11.05	12.16	29	40	62	28	29	36	7.5	6.91666666666667	13.17	11.5233333333333	43.6666666666667	31
G10090_24432	67525	Trim62	1.17	2.88	2.36	1.63	1.82	2.17	1.97	5.02	4.33	2.71	3.03	3.62	11	29	38	14	15	22	2.13666666666667	1.87333333333333	3.77333333333333	3.12	26	17
G10090_19163	100201	Tmem64	7.58	8.65	12.96	6.73	8.82	5.73	12.78	15.06	23.76	11.19	14.72	9.55	96	120	309	80	108	82	9.73	7.09333333333333	17.2	11.82	175	90
G10090_1500	73847	Fam110a	2.41	4.61	4.1	4.12	2.73	3.42	4.07	8.03	7.51	6.86	4.55	5.7	10	23	35	17	12	17	3.70666666666667	3.42333333333333	6.53666666666667	5.70333333333333	22.6666666666667	15.3333333333333
G10090_16482	213019	Pdlim2	12.44	13.96	12.94	12.32	12.54	10.58	20.99	24.29	23.71	20.5	20.92	17.63	49	57	98	45	46	49	13.1133333333333	11.8133333333333	22.9966666666667	19.6833333333333	68	46.6666666666667
G10090_31590	97112	Nmd3	68.07	53.32	39.4	77.42	65.98	67.29	114.87	92.81	72.21	128.82	110.07	112.17	307	263	333	327	287	342	53.5966666666667	70.23	93.2966666666667	117.02	301	318.666666666667
G10090_21083	209760	Tmc7	1.15	0.83	0.66	0.53	0.43	0.36	1.94	1.44	1.2	0.88	0.71	0.61	14	11	15	6	5	5	0.88	0.44	1.52666666666667	0.733333333333333	13.3333333333333	5.33333333333333
G10090_267	12972	Cryz	3.26	2.98	11.97	2.51	2.63	2.73	5.5	5.19	21.94	4.18	4.38	4.55	19	20	132	13	14	19	6.07	2.62333333333333	10.8766666666667	4.37	57	15.3333333333333
G10090_5307	17880	Myh11	5.24	8.88	12.63	5.75	7.04	4.05	8.84	15.45	23.16	9.57	11.75	6.75	76	141	343	78	106	65	8.91666666666667	5.61333333333333	15.8166666666667	9.35666666666667	186.666666666667	83
G10090_21711	102636131	Gm13067	0	0.06	0	0	0	0	0	0.1	0	0	0	0	0	1	0	0	0	0	0.02	0	0.0333333333333333	0	0.333333333333333	0
G10090_17954	66916	Ndufb7	52.38	60.75	101.06	33.37	61.94	67.72	88.39	105.74	185.23	55.53	103.32	112.89	61	77	217	36	69	88	71.3966666666667	54.3433333333333	126.453333333333	90.58	118.333333333333	64.3333333333333
G10090_10788	67804	Snx2	84.21	82.67	86.44	90.07	93	87.66	142.11	143.89	158.44	149.87	155.15	146.13	444	477	855	445	473	521	84.44	90.2433333333333	148.146666666667	150.383333333333	592	479.666666666667
G10090_14040	68214	Gsto2	0.31	0	1.46	0.67	0.33	0	0.53	0	2.67	1.12	0.55	0	1	0	9	2	1	0	0.59	0.333333333333333	1.06666666666667	0.556666666666667	3.33333333333333	1
G10090_2384	217030	Synrg	4.73	5.84	5.95	4.11	4.31	5.99	7.98	10.16	10.91	6.84	7.2	9.99	89.39	109	216	68.66	69	103.37	5.50666666666667	4.80333333333333	9.68333333333333	8.01	138.13	80.3433333333333
G10090_32942	18582	Pde6d	23.4	22.74	21.57	15.77	20.82	21.45	39.48	39.59	39.54	26.24	34.73	35.76	64	68	110	40	55	66	22.57	19.3466666666667	39.5366666666667	32.2433333333333	80.6666666666667	53.6666666666667
G10090_12866	212073	Syne3	1.46	1.78	4.58	1.41	0.72	1.23	2.47	3.1	8.39	2.35	1.2	2.06	21	27	123	19	10	20	2.60666666666667	1.12	4.65333333333333	1.87	57	16.3333333333333
G10090_21969	64010	Sav1	21.53	23.37	41.33	21.69	22.46	30.35	36.33	40.67	75.76	36.09	37.47	50.59	144	171	519	136	145	229	28.7433333333333	24.8333333333333	50.92	41.3833333333333	278	170
G10090_17016	17312	Clec10a	11.44	18.8	110.81	19.28	17.54	45.39	19.31	32.71	203.11	32.08	29.26	75.66	44	79	797.74	69.38	65	196.6	47.0166666666667	27.4033333333333	85.0433333333333	45.6666666666667	306.913333333333	110.326666666667
G10090_19967	20868	Stk10	3.34	4.71	5.91	4.26	3.23	6.88	5.64	8.2	10.83	7.08	5.4	11.48	46	71	153	55	43	107	4.65333333333333	4.79	8.22333333333333	7.98666666666667	90	68.3333333333333
G10090_94	66423	Coprs	3.51	2.6	4.78	1.69	2.42	1.4	5.92	4.52	8.77	2.8	4.04	2.33	7	5	17	3	4	3	3.63	1.83666666666667	6.40333333333333	3.05666666666667	9.66666666666667	3.33333333333333
G10090_8707	68730	Dus1l	9.75	10.52	10.94	7.4	7.82	10.3	16.46	18.31	20.05	12.31	13.04	17.16	60.6	66.01	133.08	42.19	42.99	67.75	10.4033333333333	8.50666666666667	18.2733333333333	14.17	86.5633333333333	50.9766666666667
G10090_16044	72043	Sulf2	24.77	21.88	33.74	17.3	16.49	16.57	41.8	38.08	61.85	28.79	27.51	27.62	247	244	627	162	159	187	26.7966666666667	16.7866666666667	47.2433333333333	27.9733333333333	372.666666666667	169.333333333333
G10090_15510	381633	Gm1673	0.83	0.92	1.93	1.08	0.87	3.71	1.4	1.6	3.54	1.8	1.45	6.19	1	1	4	1	1	5	1.22666666666667	1.88666666666667	2.18	3.14666666666667	2	2.33333333333333
G10090_11155	12265	Ciita	0.99	1.17	3.61	2.58	1.66	13.84	1.66	2.04	6.62	4.29	2.77	23.08	15	21	108	40	28	258	1.92333333333333	6.02666666666667	3.44	10.0466666666667	48	108.666666666667
G10090_14007	240396	Mex3c	17.63	19.39	14.01	18.88	20.13	20.52	29.75	33.76	25.67	31.41	33.58	34.21	194	234	290	195	214	255	17.01	19.8433333333333	29.7266666666667	33.0666666666667	239.333333333333	221.333333333333
G10090_18272	102443351	Xntrpc	0	0	0	0	0.25	0	0	0	0	0	0.42	0	0	0	0	0	2.94	0	0	0.0833333333333333	0	0.14	0	0.98
G10090_29759	67602	Necap1	11.23	11.71	14.07	13.66	10.16	12.75	18.94	20.37	25.78	22.73	16.94	21.26	71	81	167	81	62	91	12.3366666666667	12.19	21.6966666666667	20.31	106.333333333333	78
G10090_31279	58992	F12	0	0	0	0	0	0	0	0	0	0	0	0	0	0	0	0	0	0	0	0	0	0	0	0
G10090_4605	18081	Ninj1	29.72	41.45	73.69	36.35	45.57	90.29	50.15	72.15	135.06	60.49	76.02	150.52	84	128	389	96	124	287	48.2866666666667	57.4033333333333	85.7866666666667	95.6766666666667	200.333333333333	169
G10090_22480	12492	Scarb2	20.96	22.65	44.5	22.42	17.49	29.16	35.38	39.43	81.57	37.3	29.18	48.61	268	317	1070	269	216	421	29.37	23.0233333333333	52.1266666666667	38.3633333333333	551.666666666667	302
G10090_1927	268390	Ahsa2	4.68	6.32	10.13	6.72	7.68	7.55	7.89	11	18.57	11.19	12.82	12.59	21.05	23.69	95.4	29.35	44.7	31.76	7.04333333333333	7.31666666666667	12.4866666666667	12.2	46.7133333333333	35.27
G10090_12189	216705	Clint1	41.93	41.45	35.47	46.15	39.01	39.72	70.76	72.14	65.01	76.78	65.08	66.22	361	399	612	383	335	397	39.6166666666667	41.6266666666667	69.3033333333333	69.36	457.333333333333	371.666666666667
G10090_10618	67628	Anp32b	125.3	109.16	88.6	108.79	112.97	121.35	211.45	189.99	162.4	181.01	188.45	202.3	437	415	579	355	379	477	107.686666666667	114.37	187.946666666667	190.586666666667	477	403.666666666667
G10090_29702	66404	Rtf2	16.52	17.87	39.68	13.46	16.39	29.78	27.88	31.1	72.73	22.4	27.34	49.64	93	110	419	71	89	189	24.69	19.8766666666667	43.9033333333333	33.1266666666667	207.333333333333	116.333333333333
G10090_9726	24000	Ptpn21	2.65	3.93	4.28	3.15	3.42	2.81	4.47	6.84	7.85	5.23	5.71	4.69	40	65	120	42	50	48	3.62	3.12666666666667	6.38666666666667	5.21	75	46.6666666666667
G10090_16870	215015	Fam20b	9.09	9.66	14.59	10.52	7.87	10.83	15.34	16.81	26.75	17.51	13.13	18.06	105	123	326	113	90	142	11.1133333333333	9.74	19.6333333333333	16.2333333333333	184.666666666667	115
G10090_24032	215085	Slc35f1	0	0	0.28	0	0.08	0.07	0	0	0.51	0	0.13	0.11	0	0	7	0	1	1	0.0933333333333333	0.05	0.17	0.08	2.33333333333333	0.666666666666667
G10090_2814	67070	Lsm14a	26.89	32.83	31.25	32.78	30.79	30.74	45.37	57.15	57.27	54.55	51.37	51.25	197	261	426	223	217	253	30.3233333333333	31.4366666666667	53.2633333333333	52.39	294.666666666667	231
G10090_17933	224129	Adcy5	1.09	1.66	10.46	1.79	2.79	1.23	1.84	2.9	19.17	2.97	4.65	2.04	15	25	270	23	37	19	4.40333333333333	1.93666666666667	7.97	3.22	103.333333333333	26.3333333333333
G10090_33609	65114	Vps35	124.92	117.91	85.38	140.45	109.33	122.17	210.81	205.23	156.49	233.69	182.38	203.66	1059	1094	1360	1117	895	1169	109.403333333333	123.983333333333	190.843333333333	206.576666666667	1171	1060.33333333333
G10090_18345	65112	Pmepa1	64.7	82.7	64.21	66.57	76.46	36.85	109.19	143.94	117.69	110.76	127.55	61.43	793	1106	1469	761	903	508	70.5366666666667	59.96	123.606666666667	99.9133333333333	1122.66666666667	724
G10090_10600	17357	Marcksl1	73.17	58.28	41.91	70.92	79.91	71.83	123.48	101.43	76.81	117.99	133.31	119.74	302	263	324	274	318	334	57.7866666666667	74.22	100.573333333333	123.68	296.333333333333	308.666666666667
G10090_4024	109135	Plekha5	4.89	4.89	4.6	3.93	3.62	4.28	8.25	8.52	8.43	6.54	6.04	7.13	61	61	103	47	45	61	4.79333333333333	3.94333333333333	8.4	6.57	75	51
G10090_28122	100101919	Dnah7c	0	0.04	0	0	0.05	0	0	0.07	0	0	0.08	0	0	1	0	0	1	0	0.0133333333333333	0.0166666666666667	0.0233333333333333	0.0266666666666667	0.333333333333333	0.333333333333333
G10090_11040	216848	Chd3	61.62	66.11	35.88	69.99	64.95	49.73	103.99	115.06	65.76	116.45	108.34	82.9	1168	1371	1317	1250	1191	1073	54.5366666666667	61.5566666666667	94.9366666666667	102.563333333333	1285.33333333333	1171.33333333333
G10090_30774	18196	Nsg1	6.62	9.82	6.17	5.23	4.37	3.01	11.16	17.09	11.3	8.7	7.3	5.02	37.2	60.4	65.04	27.54	23.73	19.09	7.53666666666667	4.20333333333333	13.1833333333333	7.00666666666667	54.2133333333333	23.4533333333333
G10090_6700	232334	Vgll4	12.22	15.09	15.9	12.04	10.33	10.48	20.62	26.27	29.15	20.04	17.23	17.47	58	82	152	61	54	65	14.4033333333333	10.95	25.3466666666667	18.2466666666667	97.3333333333333	60
G10090_4055	233103	4931406P16Rik	11.58	14.16	15.61	11.93	14.02	8.07	19.55	24.65	28.61	19.85	23.39	13.45	190	254	482	182	220	146	13.7833333333333	11.34	24.27	18.8966666666667	308.666666666667	182.666666666667
G10090_3551	18639	Pfkfb1	0.4	1.22	15.57	0.47	0.46	2.56	0.68	2.12	28.53	0.79	0.77	4.26	2	6	129	2	2	13	5.73	1.16333333333333	10.4433333333333	1.94	45.6666666666667	5.66666666666667
G10090_11994	22248	Unc119	53.52	44.5	33.49	47.26	55.43	41.89	90.31	77.46	61.39	78.64	92.48	69.83	162	148	193	126	169	144	43.8366666666667	48.1933333333333	76.3866666666667	80.3166666666667	167.666666666667	146.333333333333
G10090_26198	21937	Tnfrsf1a	45.02	55.35	75.09	40.5	41.9	47.59	75.97	96.34	137.63	67.39	69.89	79.33	255	343	798	215	229	304	58.4866666666667	43.33	103.313333333333	72.2033333333333	465.333333333333	249.333333333333
G10090_3966	76273	Ndfip2	18.14	23.35	18.15	20.41	19.03	19.37	30.61	40.64	33.26	33.95	31.75	32.3	116	163	215	124	117	140	19.88	19.6033333333333	34.8366666666667	32.6666666666667	164.666666666667	127
G10090_30448	100044193	Gm20939	0.61	0.28	0.32	0.68	0	0.27	1.02	0.48	0.59	1.13	0	0.45	4	2	4	4.2	0	2	0.403333333333333	0.316666666666667	0.696666666666667	0.526666666666667	3.33333333333333	2.06666666666667
G10090_28287	13346	Des	261.94	411.07	8.45	4.3	3.54	5.41	442.03	715.48	15.49	7.15	5.91	9.02	2145	3684	130	33	28	50	227.153333333333	4.41666666666667	391	7.36	1986.33333333333	37
G10090_18516	56847	Aldh1a3	3.62	5.11	12.78	1.75	3.86	2.14	6.11	8.89	23.42	2.92	6.44	3.56	33	51	219	15	34	22	7.17	2.58333333333333	12.8066666666667	4.30666666666667	101	23.6666666666667
G10090_6717	230700	Foxj3	12.79	12.24	9.82	12.06	12.17	11.09	21.59	21.3	18	20.07	20.3	18.48	172.25	185.62	268.59	154.05	160	181.26	11.6166666666667	11.7733333333333	20.2966666666667	19.6166666666667	208.82	165.103333333333
G10090_14634	218194	Phactr1	0.9	0.62	0.82	0.72	0.37	0.77	1.51	1.07	1.51	1.2	0.62	1.28	10	7	18	8	5	11	0.78	0.62	1.36333333333333	1.03333333333333	11.6666666666667	8
G10090_29841	18788	Serpinb2	0	0	0	0	0.2	1.38	0	0	0	0	0.34	2.29	0	0	0	0	1	8	0	0.526666666666667	0	0.876666666666667	0	3
G10090_4871	54004	Diaph2	1.59	2.43	4.07	1.78	2.15	2.72	2.68	4.23	7.46	2.95	3.59	4.53	37	62	179	39	48	71	2.69666666666667	2.21666666666667	4.79	3.69	92.6666666666667	52.6666666666667
G10090_18130	74257	Tspan17	15.96	18.42	24.52	14.91	14.64	15.33	26.94	32.06	44.94	24.8	24.43	25.55	54	68	155	48	47	59	19.6333333333333	14.96	34.6466666666667	24.9266666666667	92.3333333333333	51.3333333333333
G10090_8380	104303	Arl1	130.08	136.87	98.6	134.79	117.86	113.28	219.52	238.23	180.72	224.27	196.61	188.84	263	302	371	254	229	257	121.85	121.976666666667	212.823333333333	203.24	312	246.666666666667
G10090_1238	110829	Lims1	22.53	25.7	26.83	25.88	25.99	26.05	38.02	44.72	49.18	43.05	43.35	43.42	265	329	593	285	297	347	25.02	25.9733333333333	43.9733333333333	43.2733333333333	395.666666666667	309.666666666667
G10090_2968	29861	Dpf1	0.5	1.37	0.35	1.15	1.69	0.63	0.84	2.38	0.65	1.91	2.81	1.04	4	11	4	7	12	5	0.74	1.15666666666667	1.29	1.92	6.33333333333333	8
G10090_21039	26569	Slc27a4	6.94	7.69	9.94	6.31	6.23	7.62	11.71	13.39	18.22	10.5	10.39	12.71	75	91	202	64	65	93	8.19	6.72	14.44	11.2	122.666666666667	74
G10090_9235	72167	Thumpd2	0.62	1.51	2.93	1.17	2.46	1.42	1.04	2.63	5.37	1.94	4.1	2.37	4	8	25	5	12	11	1.68666666666667	1.68333333333333	3.01333333333333	2.80333333333333	12.3333333333333	9.33333333333333
G10090_1040	207278	Fchsd2	23.63	21.19	15.56	22.99	21.28	18.73	39.87	36.89	28.52	38.25	35.5	31.23	277	272	343	253	241	248	20.1266666666667	21	35.0933333333333	34.9933333333333	297.333333333333	247.333333333333
G10090_6778	216345	Zfc3h1	26.26	23.06	16.97	27.71	31.33	30.73	44.31	40.14	31.11	46.11	52.27	51.23	373	372	501	383	427	505	22.0966666666667	29.9233333333333	38.52	49.87	415.333333333333	438.333333333333
G10090_8520	12606	Cebpa	11.43	18.15	148.52	17.22	15.98	32.54	19.29	31.59	272.23	28.65	26.67	54.25	80	139	1952	113	108	257	59.3666666666667	21.9133333333333	107.703333333333	36.5233333333333	723.666666666667	159.333333333333
G10090_17545	327951	Cyb5d1	5.61	5.9	9.62	4.73	4.38	5.15	9.46	10.26	17.64	7.88	7.31	8.59	53	61	171	42	40	55	7.04333333333333	4.75333333333333	12.4533333333333	7.92666666666667	95	45.6666666666667
G10090_17344	666584	BC024063	0.27	0.25	0.53	0	0.34	0.28	0.46	0.43	0.98	0	0.56	0.47	2	2	7.34	0	2.39	2.32	0.35	0.206666666666667	0.623333333333333	0.343333333333333	3.78	1.57
G10090_5738	215418	Csrnp1	1.95	4.86	4.15	3.61	2.82	4.5	3.29	8.46	7.62	6.01	4.71	7.5	18	45	62	29	21	42	3.65333333333333	3.64333333333333	6.45666666666667	6.07333333333333	41.6666666666667	30.6666666666667
G10090_21284	71973	Rbpms2	2.67	3.57	15.99	2.19	1.28	2.1	4.5	6.21	29.3	3.65	2.13	3.49	13	19	146	10	6	11	7.41	1.85666666666667	13.3366666666667	3.09	59.3333333333333	9
G10090_11038	17181	Matn2	7.9	7.37	8.66	6.75	10.63	2.3	13.33	12.82	15.87	11.23	17.74	3.83	76	77	156	61	99	25	7.97666666666667	6.56	14.0066666666667	10.9333333333333	103	61.6666666666667
G10090_29661	68693	Hnrnpul2	135.15	136.69	77.98	144.31	141.44	119.24	228.07	237.91	142.93	240.11	235.95	198.78	1372	1532	1663	1341	1427	1403	116.606666666667	134.996666666667	202.97	224.946666666667	1522.33333333333	1390.33333333333
G10090_7524	17691	Sik1	8.94	7.57	8.85	9.35	9.17	9.8	15.08	13.17	16.22	15.55	15.29	16.34	109	101	203	107	108	135	8.45333333333333	9.44	14.8233333333333	15.7266666666667	137.666666666667	116.666666666667
G10090_20821	70316	Ndufab1	46.83	50.95	121.55	54.47	50.07	61.5	79.03	88.69	222.79	90.63	83.53	102.53	73	86	350	78	74	106	73.11	55.3466666666667	130.17	92.23	169.666666666667	86
G10090_12627	65100	Zic5	4.52	6.42	2.18	7.59	5.13	4.17	7.62	11.17	4	12.63	8.56	6.96	27	41	23	40	28	29	4.37333333333333	5.63	7.59666666666667	9.38333333333333	30.3333333333333	32.3333333333333
G10090_31855	71653	Shtn1	12.72	13.11	12.08	15.29	14.48	24.22	21.46	22.82	22.14	25.45	24.16	40.37	140	158	250	158	154	301	12.6366666666667	17.9966666666667	22.14	29.9933333333333	182.666666666667	204.333333333333
G10090_14091	14715	Gnrhr	0	0	0	0.63	0	0	0	0	0	1.05	0	0	0	0	0	1	0	0	0	0.21	0	0.35	0	0.333333333333333
G10090_4842	80883	Ntng1	0	0	0.13	0	0	0	0	0	0.23	0	0	0	0	0	3	0	0	0	0.0433333333333333	0	0.0766666666666667	0	1	0
G10090_33853	214952	Rhot2	3.48	4.89	10.54	4.56	4.29	7.35	5.87	8.51	19.32	7.59	7.16	12.25	26	40	148	32	31	62	6.30333333333333	5.4	11.2333333333333	9	71.3333333333333	41.6666666666667
G10090_11922	320487	Heatr5a	4.61	5.55	6.5	5.62	4.44	5.01	7.78	9.66	11.91	9.35	7.4	8.34	98	129	260	112	91	120	5.55333333333333	5.02333333333333	9.78333333333333	8.36333333333333	162.333333333333	107.666666666667
G10090_19863	67374	Jam2	2.68	5.38	11.64	2.04	4.07	3.19	4.52	9.37	21.33	3.39	6.78	5.31	35	72	286	25	50	47	6.56666666666667	3.1	11.74	5.16	131	40.6666666666667
G10090_10316	66659	Acp6	2.63	2.81	13.81	2.81	0.98	3.89	4.44	4.89	25.32	4.68	1.63	6.49	12	14	118	12	4	20	6.41666666666667	2.56	11.55	4.26666666666667	48	12
G10090_4145	53604	Zpbp	0.22	0	0.43	0.54	0	0.19	0.37	0	0.79	0.9	0	0.32	1	0	6	3	0	1	0.216666666666667	0.243333333333333	0.386666666666667	0.406666666666667	2.33333333333333	1.33333333333333
G10090_1157	71682	Wdr27	0	0	0	0	0	0	0	0	0	0	0	0	0	0	0	0	0	0	0	0	0	0	0	0
G10090_8483	66396	Ccdc82	9.34	9.76	16.34	9.59	9.51	14.26	15.76	16.99	29.95	15.96	15.86	23.78	121.96	134.97	394.14	119.63	117.99	212.43	11.8133333333333	11.12	20.9	18.5333333333333	217.023333333333	150.016666666667
G10090_25192	74122	Tmem43	19.89	17.81	47.33	13.9	15.69	20.77	33.56	31	86.75	23.13	26.17	34.63	151	148	675	99	115	178	28.3433333333333	16.7866666666667	50.4366666666667	27.9766666666667	324.666666666667	130.666666666667
G10090_32045	28106	Mydgf	17.13	19.4	28.06	14.5	19.22	17.26	28.9	33.77	51.43	24.12	32.06	28.77	38	47	116	30	41	43	21.53	16.9933333333333	38.0333333333333	28.3166666666667	67	38
G10090_33704	234852	Chmp1a	19.62	24.02	26.14	22.06	23.96	25.63	33.11	41.8	47.91	36.7	39.97	42.72	112	150	280	118	132	165	23.26	23.8833333333333	40.94	39.7966666666667	180.666666666667	138.333333333333
G10090_14365	232791	Cnot3	41	41.47	27.57	44.55	40.79	43.28	69.2	72.18	50.53	74.13	68.05	72.15	318.9	361.38	420.65	328.54	311.36	390.39	36.68	42.8733333333333	63.97	71.4433333333333	366.976666666667	343.43
G10090_12266	11364	Acadm	10.73	12.34	136.66	8.88	5.18	20.01	18.1	21.48	250.5	14.78	8.63	33.36	58	73	1386	45	27	122	53.2433333333333	11.3566666666667	96.6933333333333	18.9233333333333	505.666666666667	64.6666666666667
G10090_4035	27373	Csnk1e	106.88	87.77	52.28	105.98	114.39	110.33	180.37	152.77	95.82	176.33	190.83	183.93	762	685	705	710	786	887	82.31	110.233333333333	142.986666666667	183.696666666667	717.333333333333	794.333333333333
G10090_1634	100862473	LOC100862473	3.25	2.93	5.41	3.07	3.82	2.37	5.49	5.09	9.92	5.1	6.37	3.95	18.96	18.67	59.24	16.76	21.48	15.56	3.86333333333333	3.08666666666667	6.83333333333333	5.14	32.29	17.9333333333333
G10090_6676	20430	Cyfip1	50.78	50.26	41.34	59.88	49.85	55.49	85.7	87.48	75.77	99.63	83.17	92.51	569.2	622.4	897.87	635.17	566.65	714.01	47.46	55.0733333333333	82.9833333333333	91.77	696.49	638.61
G10090_26046	245038	Dclk3	0.21	0	0.4	0	0	0.09	0.36	0	0.73	0	0	0.16	2	0	7	0	0	1	0.203333333333333	0.03	0.363333333333333	0.0533333333333333	3	0.333333333333333
G10090_13892	320119	Rps6kc1	5.31	4.34	5.13	3.29	4.19	4.99	8.97	7.56	9.4	5.47	6.99	8.31	49	47	88	34	42	59	4.92666666666667	4.15666666666667	8.64333333333333	6.92333333333333	61.3333333333333	45
G10090_7211	66448	Mrpl20	32.01	30.57	76.47	32.32	29.27	41.45	54.02	53.2	140.16	53.78	48.83	69.1	50	51	228	47	45	74	46.35	34.3466666666667	82.46	57.2366666666667	109.666666666667	55.3333333333333
G10090_26946	93712	Pcdhga4	1.98	2.52	3.14	0.69	4.66	1.22	3.34	4.39	5.76	1.15	7.78	2.03	24.27	33.85	72.44	7.99	55.27	16.85	2.54666666666667	2.19	4.49666666666667	3.65333333333333	43.52	26.7033333333333
G10090_26619	192678	Rassf3	5.73	7.85	18.83	6.24	4.03	14.01	9.68	13.66	34.52	10.38	6.73	23.35	51	78	319	54	35	144	10.8033333333333	8.09333333333333	19.2866666666667	13.4866666666667	149.333333333333	77.6666666666667
G10090_24219	21950	Tnfsf9	0.67	3.04	3	4.32	3.02	6.03	1.13	5.29	5.5	7.19	5.03	10.04	1	10	13	10	9	16	2.23666666666667	4.45666666666667	3.97333333333333	7.42	8	11.6666666666667
G10090_30901	239083	Ccnb1ip1	10.85	7.56	4.28	12.98	12.06	10.78	18.32	13.17	7.84	21.6	20.13	17.98	42	32	31	47	45	47	7.56333333333333	11.94	13.11	19.9033333333333	35	46.3333333333333
G10090_20149	67005	Polr3k	2.69	4.57	7.1	2.46	3.05	3.86	4.54	7.95	13.01	4.09	5.09	6.44	21	39	104	18	23	34	4.78666666666667	3.12333333333333	8.5	5.20666666666667	54.6666666666667	25
G10090_31006	20681	Sox8	0	0.34	0.47	0	0.26	0	0	0.6	0.85	0	0.43	0	0	3	7	0	2	0	0.27	0.0866666666666667	0.483333333333333	0.143333333333333	3.33333333333333	0.666666666666667
G10090_7168	52552	Parp8	11.88	11.45	8.89	12.79	12.3	12.24	20.04	19.94	16.3	21.28	20.52	20.41	107	115	154	109	104	129	10.74	12.4433333333333	18.76	20.7366666666667	125.333333333333	114
G10090_7807	66498	Dda1	10.87	14.69	27.25	14.14	12.2	16.17	18.34	25.57	49.94	23.52	20.35	26.96	55	80	252	67	59	92	17.6033333333333	14.17	31.2833333333333	23.61	129	72.6666666666667
G10090_18210	67229	Prpf18	10.06	9.44	10.14	9.66	9.81	9.75	16.98	16.43	18.59	16.07	16.36	16.25	93	97	176	84	87	102	9.88	9.74	17.3333333333333	16.2266666666667	122	91
G10090_7050	58805	Mlxipl	0.93	1.28	22.88	0.32	0	1.29	1.58	2.23	41.94	0.54	0	2.15	9	13	392	2	0	13	8.36333333333333	0.536666666666667	15.25	0.896666666666667	138	5
G10090_2864	433940	Fam222a	0	0	0.45	0.15	0	0	0	0	0.82	0.25	0	0	0	0	6	1	0	0	0.15	0.05	0.273333333333333	0.0833333333333333	2	0.333333333333333
G10090_26778	27357	Gyg	29.82	38.53	47.63	15.08	13.94	34.21	50.32	67.06	87.3	25.1	23.25	57.03	133	188	399	63	60	172	38.66	21.0766666666667	68.2266666666667	35.1266666666667	240	98.3333333333333
G10090_6018	18792	Plau	31.52	36.64	33.74	27.84	41.87	51.1	53.2	63.78	61.85	46.33	69.86	85.18	195	248	390	161	250	356	33.9666666666667	40.27	59.61	67.1233333333333	277.666666666667	255.666666666667
G10090_33437	14791	Emg1	18.96	20.35	22.37	12.43	15.9	18.32	31.99	35.42	41.01	20.68	26.52	30.53	49	57.45	107.93	30	39.55	53.22	20.56	15.55	36.14	25.91	71.46	40.9233333333333
G10090_3298	70564	Fam213a	2.18	4.86	151.27	2.17	2.01	9.79	3.67	8.47	277.28	3.61	3.36	16.33	9	22	1179	8	8	46	52.77	4.65666666666667	96.4733333333333	7.76666666666667	403.333333333333	20.6666666666667
G10090_11339	21682	Tec	5.38	4.64	5.37	5.82	4.58	6.15	9.07	8.07	9.85	9.69	7.65	10.26	38	35	72	38	31	49	5.13	5.51666666666667	8.99666666666667	9.2	48.3333333333333	39.3333333333333
G10090_24644	12045	Bcl2a1b	14.97	19.93	23.37	29.47	23.57	81.87	25.26	34.69	42.84	49.04	39.32	136.47	27.02	39.26	78.42	49.55	40.86	165.7	19.4233333333333	44.97	34.2633333333333	74.9433333333333	48.2333333333333	85.37
G10090_30783	320709	Tmem117	3.24	3.33	1.01	0.58	0.98	0.48	5.47	5.8	1.85	0.96	1.63	0.8	24	27	14	4	7	4	2.52666666666667	0.68	4.37333333333333	1.13	21.6666666666667	5
G10090_9339	71007	D7Ertd443e	0	0.19	0.11	0	0	0	0	0.33	0.2	0	0	0	0	1	1	0	0	0	0.1	0	0.176666666666667	0	0.666666666666667	0
G10090_5185	52685	Cd300lg	5.69	8.12	59.21	11.15	4.79	6.22	9.61	14.13	108.53	18.56	7.99	10.38	37	58	703	56	33	46	24.34	7.38666666666667	44.09	12.31	266	45
G10090_4968	70120	Yars2	6.36	5.82	6.01	3.4	3.81	6.73	10.73	10.12	11.01	5.65	6.35	11.22	26	26	46	13	15	31	6.06333333333333	4.64666666666667	10.62	7.74	32.6666666666667	19.6666666666667
G10090_9539	276829	Smtnl2	6.61	6.25	0.46	0.31	0.59	0.25	11.16	10.88	0.84	0.51	0.99	0.42	48	51	6	2	3.98	2	4.44	0.383333333333333	7.62666666666667	0.64	35	2.66
G10090_9478	14940	Gzmc	87.82	107.54	73.46	54.47	116.34	136.75	148.2	187.18	134.64	90.63	194.09	227.97	201	268	313	116	256	352	89.6066666666667	102.52	156.673333333333	170.896666666667	260.666666666667	241.333333333333
G10090_4912	12453	Ccni	139.8	144.12	133.76	168.84	179.96	165.93	235.91	250.85	245.18	280.91	300.21	276.61	1046	1179	1877	1182	1297	1399	139.226666666667	171.576666666667	243.98	285.91	1367.33333333333	1292.66666666667
G10090_22457	108167339	LOC108167339	0.14	0	0.18	0	0	0	0.23	0	0.33	0	0	0	0.82	0	2	0	0	0	0.106666666666667	0	0.186666666666667	0	0.94	0
G10090_31353	66477	Usmg5	133.87	122.21	205.1	113.48	73.05	125.51	225.92	212.7	375.93	188.81	121.87	209.23	85	84	236	66	44	88	153.726666666667	104.013333333333	271.516666666667	173.303333333333	135	66
G10090_5071	24087	Tll2	0	0	0.15	0	0.13	0.06	0	0	0.28	0	0.21	0.1	0	0	5	0	2	1	0.05	0.0633333333333333	0.0933333333333333	0.103333333333333	1.66666666666667	1
G10090_14470	78330	Ndufv3	36.13	47.48	125.01	42.74	33.22	44.08	60.98	82.65	229.13	71.11	55.43	73.48	56	71	369	56	52	80	69.54	40.0133333333333	124.253333333333	66.6733333333333	165.333333333333	62.6666666666667
G10090_24424	243168	Hsd17b13	0	0	0	0	0	0	0	0	0	0	0	0	0	0	0	0	0	0	0	0	0	0	0	0
G10090_28109	75577	Dynap	0	0	0.17	0.69	0.34	0.29	0	0	0.32	1.15	0.56	0.48	0	0	1	2	1	1	0.0566666666666667	0.44	0.106666666666667	0.73	0.333333333333333	1.33333333333333
G10090_25941	382073	Ccdc84	3.43	3.5	9.35	5.02	3.2	6.31	5.78	6.09	17.13	8.35	5.34	10.52	13	18	62.02	15	13	23	5.42666666666667	4.84333333333333	9.66666666666667	8.07	31.0066666666667	17
G10090_3095	232801	Lilra5	0.53	1.25	1.78	2.26	1.63	1.26	0.89	2.17	3.26	3.76	2.71	2.1	3	8	19	12	10	9	1.18666666666667	1.71666666666667	2.10666666666667	2.85666666666667	10	10.3333333333333
G10090_8954	75416	Nop14	3.76	6.49	10.1	6.11	5.34	6.17	6.34	11.3	18.5	10.16	8.9	10.29	27	51	136	41	37	50	6.78333333333333	5.87333333333333	12.0466666666667	9.78333333333333	71.3333333333333	42.6666666666667
G10090_22257	67936	Wdr55	4.95	5	7.22	4.42	4.59	7.35	8.35	8.7	13.23	7.35	7.66	12.25	19	21	52	16	17	32	5.72333333333333	5.45333333333333	10.0933333333333	9.08666666666667	30.6666666666667	21.6666666666667
G10090_29890	108167986	Gm46339	0.64	0.87	1.02	0.85	0.33	0.28	1.07	1.52	1.86	1.41	0.55	0.47	4	6	12	5	2	1.99	0.843333333333333	0.486666666666667	1.48333333333333	0.81	7.33333333333333	2.99666666666667
G10090_14554	67433	Ccdc127	4.77	5.04	8.19	4.87	5.62	4.68	8.04	8.77	15.02	8.1	9.38	7.81	46.53	55.54	160.02	44	54	51.73	6	5.05666666666667	10.61	8.43	87.3633333333333	49.91
G10090_5167	72284	LTO1	4.09	6.42	8.06	4.05	3.97	7.51	6.91	11.18	14.77	6.74	6.62	12.51	21.76	40.24	85.12	19.74	19.82	44.35	6.19	5.17666666666667	10.9533333333333	8.62333333333333	49.04	27.97
G10090_18486	18777	Lypla1	22.37	21.06	37.02	20.39	17.45	23.69	37.76	36.66	67.85	33.92	29.1	39.5	143	147	444	123	108	171	26.8166666666667	20.51	47.4233333333333	34.1733333333333	244.666666666667	134
G10090_5375	50877	Neu3	0.22	0.2	1.19	0.6	0	0.79	0.38	0.36	2.18	0.99	0	1.32	2	2	20	5	0	8	0.536666666666667	0.463333333333333	0.973333333333333	0.77	8	4.33333333333333
G10090_32786	109959	Amy2a5	0.49	0	0	0.55	1.02	0.66	0.83	0	0	0.91	1.7	1.09	2	0	0	2.08	4	3	0.163333333333333	0.743333333333333	0.276666666666667	1.23333333333333	0.666666666666667	3.02666666666667
G10090_912	102634078	LOC102634078	1.3	1.04	1.72	0.79	1.34	1.64	2.19	1.81	3.16	1.32	2.24	2.74	7	6.15	17.46	4	7	10	1.35333333333333	1.25666666666667	2.38666666666667	2.1	10.2033333333333	7
G10090_5516	12775	Ccr7	1.39	4.32	2.99	2.12	2.41	12.88	2.35	7.51	5.49	3.53	4.02	21.47	7	24	29	10	12	75	2.9	5.80333333333333	5.11666666666667	9.67333333333333	20	32.3333333333333
G10090_9404	27275	Nufip1	4.47	6.44	4.14	3.6	3.53	9.22	7.55	11.21	7.6	5.99	5.89	15.37	36	37	56	29	30	49	5.01666666666667	5.45	8.78666666666667	9.08333333333333	43	36
G10090_12122	110135	Fgb	0.45	0.62	0.12	0.24	0	1	0.76	1.08	0.22	0.4	0	1.68	2	3	1	1	0	5	0.396666666666667	0.413333333333333	0.686666666666667	0.693333333333333	2	2
G10090_8843	76582	Ipo11	17.22	19.54	10.25	18.03	12.87	14.63	29.05	34.02	18.79	30	21.47	24.39	179	220	221	177	142	190	15.67	15.1766666666667	27.2866666666667	25.2866666666667	206.666666666667	169.666666666667
G10090_19698	12705	Cited1	1.09	0.42	0.59	0	0.57	0	1.84	0.73	1.08	0	0.95	0	2	1	2	0	1	0	0.7	0.19	1.21666666666667	0.316666666666667	1.66666666666667	0.333333333333333
G10090_27074	100504608	Eef1akmt3	0.62	0.56	0.98	1.32	1.28	0.54	1.04	0.98	1.79	2.2	2.14	0.9	1	1	3	2	2	1	0.72	1.04666666666667	1.27	1.74666666666667	1.66666666666667	1.66666666666667
G10090_23247	53814	Oaz3	0.43	0	0.23	0	0	0.38	0.73	0	0.42	0	0	0.64	1	0	1	0	0	1	0.22	0.126666666666667	0.383333333333333	0.213333333333333	0.666666666666667	0.333333333333333
G10090_21577	319615	Zfp944	0.81	1.23	2.44	1.01	0.84	2.03	1.37	2.15	4.47	1.68	1.4	3.39	6	10	35	7	6	17	1.49333333333333	1.29333333333333	2.66333333333333	2.15666666666667	17	10
G10090_2709	241589	D430041D05Rik	0.07	0	0.1	0	0	0.05	0.12	0	0.18	0	0	0.08	2	0	5	0	0	1	0.0566666666666667	0.0166666666666667	0.1	0.0266666666666667	2.33333333333333	0.333333333333333
G10090_1252	238331	Zdhhc22	0	0	0	0	0	0.09	0	0	0	0	0	0.15	0	0	0	0	0	1	0	0.03	0	0.05	0	0.333333333333333
G10090_9514	27206	Nrk	0.09	0	0.02	0	0	0	0.15	0	0.04	0	0	0	2	0	1	0	0	0	0.0366666666666667	0	0.0633333333333333	0	1	0
G10090_20204	68015	Trap1	28.72	28.21	64.18	23.91	27.49	27.05	48.47	49.11	117.64	39.78	45.86	45.1	174	187	730	136	162	185	40.37	26.15	71.74	43.58	363.666666666667	161
G10090_5590	270118	Maml2	1.83	3.26	3.62	3.01	3.36	4.12	3.09	5.68	6.64	5.02	5.6	6.87	32	55	99	43	49	67	2.90333333333333	3.49666666666667	5.13666666666667	5.83	62	53
G10090_26609	80903	Fgf16	0.25	0	0.13	0	0	0	0.42	0	0.24	0	0	0	2	0	2	0	0	0	0.126666666666667	0	0.22	0	1.33333333333333	0
G10090_7360	100041012	Gm3095	0	0	0	0	1.05	0	0	0	0	0	1.76	0	0	0	0	0	1	0	0	0.35	0	0.586666666666667	0	0.333333333333333
G10090_2733	72479	Hsdl2	7.35	9.39	41.13	9.27	7.74	9.87	12.4	16.34	75.39	15.43	12.92	16.46	51	70	538	53	44	73	19.29	8.96	34.71	14.9366666666667	219.666666666667	56.6666666666667
G10090_5414	67399	Pdlim7	76.44	77.46	44.37	35.28	52.61	40.03	128.99	134.83	81.33	58.69	87.77	66.72	259	299	359	149	214	179	66.09	42.64	115.05	71.06	305.666666666667	180.666666666667
G10090_11049	216190	Appl2	10.29	9.34	17.13	13.3	11.16	18.28	17.37	16.26	31.4	22.14	18.62	30.47	82	83	249	103	82	157	12.2533333333333	14.2466666666667	21.6766666666667	23.7433333333333	138	114
G10090_15538	628100	Fbxo39	0	0	0	0	0.23	0	0	0	0	0	0.39	0	0	0	0	0	1	0	0	0.0766666666666667	0	0.13	0	0.333333333333333
G10090_27212	70511	Eef2kmt	4.29	4.72	5.4	2.74	2.12	4.81	7.24	8.21	9.9	4.55	3.53	8.02	24.14	29.01	56.95	14.42	11.48	30.52	4.80333333333333	3.22333333333333	8.45	5.36666666666667	36.7	18.8066666666667
G10090_14169	66421	2410004B18Rik	3.09	5.06	6.4	4.56	3.3	5.8	5.21	8.8	11.73	7.58	5.51	9.67	8	18	35	14	10	22	4.85	4.55333333333333	8.58	7.58666666666667	20.3333333333333	15.3333333333333
G10090_7876	235402	Lingo1	0.48	0.7	0.58	0.76	0.74	0.42	0.8	1.21	1.06	1.26	1.23	0.7	4	7	10	6	6	4	0.586666666666667	0.64	1.02333333333333	1.06333333333333	7	5.33333333333333
G10090_518	224250	Cldnd1	6.12	6.42	11.42	5.77	7.46	9.42	10.33	11.17	20.93	9.59	12.45	15.71	35	40	120	31	41	59	7.98666666666667	7.55	14.1433333333333	12.5833333333333	65	43.6666666666667
G10090_27574	14467	Nipsnap2	19.98	21.25	27.88	11.82	10.92	15.55	33.71	36.99	51.1	19.67	18.21	25.92	110	128	288	61	58	97	23.0366666666667	12.7633333333333	40.6	21.2666666666667	175.333333333333	72
G10090_3295	60534	Fancg	1.17	1.86	3.98	1.62	1.44	3.74	1.98	3.24	7.29	2.7	2.41	6.23	9	14	54	11	10	29	2.33666666666667	2.26666666666667	4.17	3.78	25.6666666666667	16.6666666666667
G10090_21389	22349	Vil1	0.12	0.22	0.13	0	0.62	0.21	0.2	0.38	0.23	0	1.04	0.35	1	2	2	0	5	2	0.156666666666667	0.276666666666667	0.27	0.463333333333333	1.66666666666667	2.33333333333333
G10090_18909	13058	Cybb	19.9	22.79	29.55	22.36	21.24	104.89	33.58	39.67	54.16	37.2	35.44	174.86	256	321	715	270	264	1524	24.08	49.4966666666667	42.47	82.5	430.666666666667	686
G10090_8007	18733	Pirb	18.44	19.29	34.57	20.68	20.94	51.99	31.11	33.58	63.36	34.42	34.94	86.66	133.74	153.13	470.91	140.57	146.67	425.89	24.1	31.2033333333333	42.6833333333333	52.0066666666667	252.593333333333	237.71
G10090_14857	245537	Nlgn3	1.05	0.96	0.56	1.43	1.78	0.51	1.77	1.67	1.03	2.37	2.97	0.85	11	11	11	14	18	6	0.856666666666667	1.24	1.49	2.06333333333333	11	12.6666666666667
G10090_15141	71063	Zfp597	0.72	1.5	2.24	0.77	0.82	1.87	1.22	2.62	4.11	1.28	1.36	3.11	11	25	64	11	12	32	1.48666666666667	1.15333333333333	2.65	1.91666666666667	33.3333333333333	18.3333333333333
G10090_23567	329504	Lcmt2	0.88	1.51	1.31	1.05	0.91	0.78	1.48	2.63	2.4	1.75	1.51	1.29	8	15.09	22.44	9	8	8	1.23333333333333	0.913333333333333	2.17	1.51666666666667	15.1766666666667	8.33333333333333
G10090_10196	16728	L1cam	1.29	1.91	2.12	1.45	1.72	3.01	2.19	3.32	3.88	2.42	2.87	5.01	18	29	56	19	23	47	1.77333333333333	2.06	3.13	3.43333333333333	34.3333333333333	29.6666666666667
G10090_20071	12751	Tpp1	25.11	25.91	44.65	25.2	22.64	31.42	42.38	45.09	81.83	41.93	37.77	52.38	240	271	802	226	209	339	31.89	26.42	56.4333333333333	44.0266666666667	437.666666666667	258
G10090_12714	320554	Tcp11l1	3.2	2.61	2.42	4.18	2.53	3.19	5.4	4.55	4.44	6.96	4.22	5.32	33	34	61	44	28	42	2.74333333333333	3.3	4.79666666666667	5.5	42.6666666666667	38
G10090_30836	102640594	Gm28710	0	0	0	0.22	0	0	0	0	0	0.37	0	0	0	0	0	1	0	0	0	0.0733333333333333	0	0.123333333333333	0	0.333333333333333
G10090_1009	269702	Mphosph9	0.84	1.02	1.13	0.59	0.81	1.23	1.41	1.77	2.06	0.99	1.35	2.06	16	22	43	10	15	26	0.996666666666667	0.876666666666667	1.74666666666667	1.46666666666667	27	17
G10090_11943	231225	Tapt1	8.75	9.53	17.52	7.83	7.04	11.99	14.77	16.59	32.12	13.03	11.75	19.98	85	97	339	70	67	130	11.9333333333333	8.95333333333333	21.16	14.92	173.666666666667	89
G10090_2050	14184	Fgfr3	0.65	1.14	0.89	1.23	0.57	0.73	1.09	1.99	1.63	2.04	0.96	1.21	8	14	19	13	6	9	0.893333333333333	0.843333333333333	1.57	1.40333333333333	13.6666666666667	9.33333333333333
G10090_16174	435965	Lrp3	2.27	2.29	6.93	2.36	3.14	2.67	3.83	3.99	12.7	3.93	5.25	4.45	25	27	140	24	33	32	3.83	2.72333333333333	6.84	4.54333333333333	64	29.6666666666667
G10090_3445	77110	Gpbp1l1	7.12	8.8	16.1	8.64	10.88	13.03	12.01	15.32	29.52	14.37	18.16	21.72	67	89	286	74	98	139	10.6733333333333	10.85	18.95	18.0833333333333	147.333333333333	103.666666666667
G10090_15178	234967	Slc36a4	9.34	8.6	5.85	8.67	9.14	8.69	15.75	14.97	10.73	14.42	15.25	14.48	99	109	168	88	94	111	7.93	8.83333333333333	13.8166666666667	14.7166666666667	125.333333333333	97.6666666666667
G10090_11997	66506	Psmg3	3.48	5.01	4.54	1.07	3.62	7.52	5.87	8.71	8.32	1.77	6.03	12.54	7	11	17	2	7	17	4.34333333333333	4.07	7.63333333333333	6.78	11.6666666666667	8.66666666666667
G10090_21641	100009600	Zglp1	0	0	0	0	0	0	0	0	0	0	0	0	0	0	0	0	0	0	0	0	0	0	0	0
G10090_25544	434436	Lsmem2	0.43	1.2	0	0	0	0	0.73	2.1	0	0	0	0	2	4	0	0	0	0	0.543333333333333	0	0.943333333333333	0	2	0
G10090_22769	216551	Lgalsl	8.5	10.94	11.82	10.14	11.02	11.24	14.34	19.04	21.67	16.88	18.39	18.74	83	117	217	93	104	124	10.42	10.8	18.35	18.0033333333333	139	107
G10090_25788	97064	Wwtr1	19.14	20.45	26.41	18.05	19.07	12.11	32.3	35.6	48.41	30.04	31.81	20.19	246	288	639	218	237	176	22	16.41	38.77	27.3466666666667	391	210.333333333333
G10090_14160	269610	Chd5	0.27	0.04	0.17	0.08	0.38	0.14	0.46	0.06	0.3	0.14	0.64	0.23	7	1	8	2	7	4	0.16	0.2	0.273333333333333	0.336666666666667	5.33333333333333	4.33333333333333
G10090_23601	269529	Fbxo10	2.39	1.75	3.05	1.78	2.89	1.55	4.04	3.04	5.59	2.97	4.82	2.59	30	24	72	21	35	22	2.39666666666667	2.07333333333333	4.22333333333333	3.46	42	26
G10090_2267	231866	Zfp12	1.64	3.17	3.35	2.33	3.25	2.9	2.77	5.51	6.14	3.88	5.42	4.83	19	42	74.38	25	36	37	2.72	2.82666666666667	4.80666666666667	4.71	45.1266666666667	32.6666666666667
G10090_31745	329384	Ptrh1	1.35	3.3	4.27	3.87	1.41	4.42	2.28	5.75	7.83	6.43	2.35	7.36	3	8	17	8	3	11	2.97333333333333	3.23333333333333	5.28666666666667	5.38	9.33333333333333	7.33333333333333
G10090_1258	226525	Rasal2	6.32	5.17	4.21	6.35	6.03	4.01	10.66	9	7.72	10.56	10.06	6.68	170	153	212	158	152	119	5.23333333333333	5.46333333333333	9.12666666666667	9.1	178.333333333333	143
G10090_12312	574418	Serinc4	0	0.3	0.13	0	0	0	0	0.53	0.24	0	0	0	0	1	1.05	0	0	0	0.143333333333333	0	0.256666666666667	0	0.683333333333333	0
G10090_13702	237422	Ric8b	11.31	12.03	7.45	14.55	14.87	12.56	19.08	20.94	13.66	24.21	24.81	20.94	83	108	159	100	105	114	10.2633333333333	13.9933333333333	17.8933333333333	23.32	116.666666666667	106.333333333333
G10090_3446	675812	Zfp605	0.48	1.09	2.06	0.89	0.49	2.12	0.81	1.9	3.78	1.47	0.82	3.54	5.03	13	41	10	5	29	1.21	1.16666666666667	2.16333333333333	1.94333333333333	19.6766666666667	14.6666666666667
G10090_71	17183	Matn4	2.2	1.35	1.27	0.76	1.75	0.53	3.71	2.34	2.32	1.27	2.93	0.89	13	10	16	5	11	4	1.60666666666667	1.01333333333333	2.79	1.69666666666667	13	6.66666666666667
G10090_3736	116732	Tsga13	0	0	0	0	0.45	0	0	0	0	0	0.74	0	0	0	0	0	1	0	0	0.15	0	0.246666666666667	0	0.333333333333333
G10090_9691	231214	Cc2d2a	3.26	2.85	3.84	1.81	2.32	1.78	5.5	4.96	7.04	3.01	3.87	2.97	48	46	105	25	33	30	3.31666666666667	1.97	5.83333333333333	3.28333333333333	66.3333333333333	29.3333333333333
G10090_12318	240614	Ranbp6	11.98	10.94	6.93	11.71	11.3	11.35	20.22	19.05	12.71	19.49	18.85	18.91	158	158	172	145	144	169	9.95	11.4533333333333	17.3266666666667	19.0833333333333	162.666666666667	152.666666666667
G10090_8014	19106	Eif2ak2	6.84	7.74	9.47	7.26	8.86	9.16	11.55	13.47	17.36	12.08	14.78	15.26	80	99	205	77	100	119	8.01666666666667	8.42666666666667	14.1266666666667	14.04	128	98.6666666666667
G10090_15569	17991	Ndufa2	31.71	23.02	62.6	23.04	19.24	34.3	53.51	40.06	114.74	38.34	32.1	57.19	43	34	157	29	25	52	39.11	25.5266666666667	69.4366666666667	42.5433333333333	78	35.3333333333333
G10090_24758	16529	Kcnk5	0.78	0.51	1.42	1.18	0.8	1.96	1.31	0.88	2.6	1.97	1.34	3.27	7	5	24	10	7	20	0.903333333333333	1.31333333333333	1.59666666666667	2.19333333333333	12	12.3333333333333
G10090_6297	229707	Strip1	25.55	25.14	21.47	26.87	27.66	24.48	43.12	43.76	39.36	44.7	46.14	40.81	221	238	349	218	231	239	24.0533333333333	26.3366666666667	42.08	43.8833333333333	269.333333333333	229.333333333333
G10090_3326	109032	Sp110	10.34	10.94	17.58	12.85	13.08	30.27	17.46	19.03	32.21	21.39	21.82	50.46	51	59.77	164.81	61	62.9	171.25	12.9533333333333	18.7333333333333	22.9	31.2233333333333	91.86	98.3833333333333
G10090_17679	194237	Rimkla	0	0	0.05	0	0	0.08	0	0	0.09	0	0	0.13	0	0	1	0	0	1	0.0166666666666667	0.0266666666666667	0.03	0.0433333333333333	0.333333333333333	0.333333333333333
G10090_19719	19414	Rasa3	17.37	19.16	36.81	17.26	19.66	25.98	29.31	33.35	67.47	28.72	32.8	43.32	193	233	769	180	211	326	24.4466666666667	20.9666666666667	43.3766666666667	34.9466666666667	398.333333333333	239
G10090_29297	108167806	Gm46221	3.13	8.72	2.56	0.65	7.61	13.59	5.28	15.17	4.69	1.08	12.7	22.65	18.26	55.62	27.99	3.56	42.84	89.39	4.80333333333333	7.28333333333333	8.38	12.1433333333333	33.9566666666667	45.2633333333333
G10090_13433	67580	Lrrc18	0.15	0.14	0.24	0	0.31	0	0.25	0.24	0.43	0	0.52	0	1	1	3	0	2	0	0.176666666666667	0.103333333333333	0.306666666666667	0.173333333333333	1.66666666666667	0.666666666666667
G10090_5895	19698	Relb	11.9	13.15	12.69	10.57	11.62	17.81	20.08	22.89	23.26	17.58	19.38	29.69	67	77	134	55	62	112	12.58	13.3333333333333	22.0766666666667	22.2166666666667	92.6666666666667	76.3333333333333
G10090_7115	230761	Zfp362	22.13	21.29	15.94	23.18	24	18.69	37.35	37.06	29.22	38.57	40.04	31.15	170	179	230	167	178	162	19.7866666666667	21.9566666666667	34.5433333333333	36.5866666666667	193	169
G10090_9456	11639	Ak4	1.1	0.84	1.27	3.52	2.85	2.93	1.86	1.46	2.33	5.86	4.75	4.88	14	12	29	38	32	42	1.07	3.1	1.88333333333333	5.16333333333333	18.3333333333333	37.3333333333333
G10090_16382	66290	Atp6v1g1	102.64	99.69	97.53	89.41	90.2	89	173.22	173.51	178.77	148.76	150.47	148.37	279	296	495	227	236	272	99.9533333333333	89.5366666666667	175.166666666667	149.2	356.666666666667	245
G10090_13387	105722	Ano6	15.4	18.81	23.39	13.93	15.2	16.28	25.99	32.75	42.88	23.18	25.36	27.13	237	311	675	200	226	282	19.2	15.1366666666667	33.8733333333333	25.2233333333333	407.666666666667	236
G10090_13877	13822	Epb41l2	36.39	39.57	43.79	41.15	34.92	33.71	61.41	68.87	80.27	68.47	58.26	56.2	414	497	945	439	385	434	39.9166666666667	36.5933333333333	70.1833333333333	60.9766666666667	618.666666666667	419.333333333333
G10090_5385	102124	Enkd1	1.55	1.64	1.99	1.66	0.75	2.03	2.61	2.86	3.64	2.76	1.24	3.38	5	6	12	5	2	7	1.72666666666667	1.48	3.03666666666667	2.46	7.66666666666667	4.66666666666667
G10090_20228	244551	Nanos3	0	0	0.19	0	0	0	0	0	0.35	0	0	0	0	0	1	0	0	0	0.0633333333333333	0	0.116666666666667	0	0.333333333333333	0
G10090_19377	100188919	Gm45915	0	0	0.1	0	0	0.16	0	0	0.18	0	0	0.27	0	0	1	0	0	1	0.0333333333333333	0.0533333333333333	0.06	0.09	0.333333333333333	0.333333333333333
G10090_7432	68421	Lmbrd1	6.19	6.92	10.99	6.22	6.32	8.41	10.45	12.05	20.14	10.35	10.55	14.02	90	108	302	84	87	137	8.03333333333333	6.98333333333333	14.2133333333333	11.64	166.666666666667	102.666666666667
G10090_5673	68202	Ndufa5	27.3	31.91	76.47	13.39	20.35	28.16	46.06	55.55	140.17	22.28	33.95	46.94	33	41	168	15	23	38	45.2266666666667	20.6333333333333	80.5933333333333	34.39	80.6666666666667	25.3333333333333
G10090_23472	73748	Gadl1	0.2	0.93	0	0	0	0	0.34	1.62	0	0	0	0	2	10	0	0	0	0	0.376666666666667	0	0.653333333333333	0	4	0
G10090_9030	100041273	Ndufb4c	13.53	19.84	29.13	14.51	12.46	11.77	22.83	34.53	53.39	24.14	20.79	19.62	13.88	22.14	54.94	13.76	12.22	13.45	20.8333333333333	12.9133333333333	36.9166666666667	21.5166666666667	30.32	13.1433333333333
G10090_12824	68614	Letmd1	3.1	3.55	10.96	3.14	3.49	3.39	5.24	6.18	20.09	5.22	5.81	5.66	21	26	134	20	23	26	5.87	3.34	10.5033333333333	5.56333333333333	60.3333333333333	23
G10090_30367	104479	Ccdc117	3.95	5.21	6.06	5.37	3.75	6.12	6.66	9.06	11.12	8.94	6.25	10.2	36	52	104	46	33	63	5.07333333333333	5.08	8.94666666666667	8.46333333333333	64	47.3333333333333
G10090_10149	14367	Fzd5	0.86	1.48	1.13	1.72	2.01	1.43	1.45	2.57	2.06	2.86	3.35	2.38	16	30	40	30	36	30	1.15666666666667	1.72	2.02666666666667	2.86333333333333	28.6666666666667	32
G10090_78	58235	Nectin1	2.62	2.99	3.64	1.94	2.56	2.84	4.43	5.21	6.67	3.23	4.28	4.73	36	45	94	25	34	44	3.08333333333333	2.44666666666667	5.43666666666667	4.08	58.3333333333333	34.3333333333333
G10090_9158	77632	Pramef12	0.46	0.84	0.13	0.53	0	0.68	0.78	1.47	0.24	0.89	0	1.13	3	6	1	3	0	5	0.476666666666667	0.403333333333333	0.83	0.673333333333333	3.33333333333333	2.66666666666667
G10090_20623	15013	H2-Q2	0	0.33	0	0.39	1.9	0.98	0	0.58	0	0.65	3.17	1.63	0	1	0	1	5	3	0.11	1.09	0.193333333333333	1.81666666666667	0.333333333333333	3
G10090_2615	27218	Slamf1	0	0	0.17	0	0.15	0.25	0	0	0.32	0	0.24	0.41	0	0	2	0	1	2	0.0566666666666667	0.133333333333333	0.106666666666667	0.216666666666667	0.666666666666667	1
G10090_18167	101513	Mob2	8.83	11.31	18.39	7.17	9.78	11.24	14.9	19.68	33.7	11.93	16.32	18.74	36	48	137	25	37	49	12.8433333333333	9.39666666666667	22.76	15.6633333333333	73.6666666666667	37
G10090_24380	74591	Abca12	0	0	0	0	0.05	0	0	0	0	0	0.08	0	0	0	0	0	1	0	0	0.0166666666666667	0	0.0266666666666667	0	0.333333333333333
G10090_2566	243634	Ano2	0.11	0	0.11	0.57	0.33	0.82	0.18	0	0.21	0.95	0.56	1.37	1	0	2	5	3	9	0.0733333333333333	0.573333333333333	0.13	0.96	1	5.66666666666667
G10090_5961	74041	Ddias	0.11	0.8	0.41	0.35	0.23	0.67	0.18	1.38	0.74	0.58	0.38	1.12	1	8	7	3	2	7	0.44	0.416666666666667	0.766666666666667	0.693333333333333	5.33333333333333	4
G10090_29843	75608	Chmp4b	144.16	140.9	119.11	136.2	137.49	137.82	243.27	245.23	218.32	226.61	229.37	229.75	597	638	924	528	549	643	134.723333333333	137.17	235.606666666667	228.576666666667	719.666666666667	573.333333333333
G10090_5825	109294	Prex2	1.91	1.49	6.17	2.09	1.57	1.39	3.22	2.59	11.31	3.48	2.62	2.32	44	38	233	41	33	32	3.19	1.68333333333333	5.70666666666667	2.80666666666667	105	35.3333333333333
G10090_14743	20667	Sox12	4.75	4.19	2.62	4.35	4.66	2.81	8.02	7.29	4.79	7.24	7.78	4.68	57	55	59	49	54	38	3.85333333333333	3.94	6.7	6.56666666666667	57	47
G10090_8798	80987	Nckipsd	8.54	8.83	9.42	9	8.37	10.37	14.41	15.38	17.26	14.97	13.96	17.28	52	62	120	50	45	67	8.93	9.24666666666666	15.6833333333333	15.4033333333333	78	54
G10090_73	414758	Zfp950	1.57	1.51	1.88	1.6	1.61	2.96	2.65	2.63	3.45	2.66	2.68	4.94	12	17	36	13	18	45	1.65333333333333	2.05666666666667	2.91	3.42666666666667	21.6666666666667	25.3333333333333
G10090_31865	20524	Slc25a17	12.06	14	25.38	12.88	13.47	13.38	20.36	24.37	46.52	21.44	22.48	22.31	52	66	205	52	56	65	17.1466666666667	13.2433333333333	30.4166666666667	22.0766666666667	107.666666666667	57.6666666666667
G10090_5777	16407	Itgae	1.44	0.8	1.19	0.79	1.16	2	2.42	1.39	2.17	1.32	1.93	3.34	15	9	23	8	12	24	1.14333333333333	1.31666666666667	1.99333333333333	2.19666666666667	15.6666666666667	14.6666666666667
G10090_22637	381484	Gm5150	1.75	3.52	3.97	1.5	3.99	5.28	2.95	6.12	7.28	2.49	6.66	8.8	5	11	21	4	11	17	3.08	3.59	5.45	5.98333333333333	12.3333333333333	10.6666666666667
G10090_10462	216274	Cep290	0.94	0.83	0.45	1.06	0.98	0.66	1.58	1.44	0.83	1.76	1.63	1.11	20.52	19.88	18.57	21.81	20.71	16.41	0.74	0.9	1.28333333333333	1.5	19.6566666666667	19.6433333333333
G10090_22441	73389	Hbp1	47.27	54.34	45.45	51.71	52.03	54.41	79.77	94.57	83.31	86.04	86.79	90.7	364.73	461.4	655.34	371.76	384.1	475.27	49.02	52.7166666666667	85.8833333333333	87.8433333333333	493.823333333333	410.376666666667
G10090_4758	209630	Frmd4a	5.45	5.67	7.28	6.07	5.52	6.8	9.2	9.86	13.35	10.1	9.22	11.33	89	99	219	92	85	123	6.13333333333333	6.13	10.8033333333333	10.2166666666667	135.666666666667	100
G10090_23748	70054	Ccdc89	0	0	0	0	0.17	0	0	0	0	0	0.28	0	0	0	0	0	1	0	0	0.0566666666666667	0	0.0933333333333333	0	0.333333333333333
G10090_32294	544791	Myh13	0	0	0.03	0	0.07	0.11	0	0	0.06	0	0.11	0.19	0	0	1.01	0	1	2	0.01	0.06	0.02	0.1	0.336666666666667	1
G10090_1462	269695	Rnft2	1.04	0.77	1.29	0.81	1.05	0.47	1.76	1.35	2.36	1.35	1.75	0.79	12	8	28	7	8	5	1.03333333333333	0.776666666666667	1.82333333333333	1.29666666666667	16	6.66666666666667
G10090_33407	21856	Timm44	10.37	11.06	23.62	6	10.08	11.12	17.5	19.25	43.3	9.98	16.81	18.53	48	56	205	26	45	58	15.0166666666667	9.06666666666666	26.6833333333333	15.1066666666667	103	43
G10090_12140	215456	Gpat2	0	0.28	0	0	0	0.39	0	0.49	0	0	0	0.65	0	2	0	0	0	3	0.0933333333333333	0.13	0.163333333333333	0.216666666666667	0.666666666666667	1
G10090_15168	280411	Lix1l	20.61	18.29	17.87	18.94	20.26	11.87	34.78	31.83	32.76	31.51	33.8	19.79	137	133	223	118	130	89	18.9233333333333	17.0233333333333	33.1233333333333	28.3666666666667	164.333333333333	112.333333333333
G10090_26442	18601	Padi3	0.24	0	0.13	0.26	0	0	0.41	0	0.24	0.43	0	0	2	0	2	2	0	0	0.123333333333333	0.0866666666666667	0.216666666666667	0.143333333333333	1.33333333333333	0.666666666666667
G10090_24002	70127	Dpf3	0.24	0.47	0.84	0.27	0.27	0.23	0.4	0.82	1.53	0.46	0.45	0.38	2	3	8	1	1	1	0.516666666666667	0.256666666666667	0.916666666666667	0.43	4.33333333333333	1
G10090_25367	102614	Rpp25	3.8	4.55	2.81	5	2.12	3.38	6.41	7.92	5.16	8.32	3.54	5.63	13	17	18	16	7	13	3.72	3.5	6.49666666666667	5.83	16	12
G10090_14578	12797	Cnn1	5.29	5.1	7.88	1.85	6.53	8.09	8.92	8.87	14.45	3.07	10.9	13.48	23	20	53	9	26	33	6.09	5.49	10.7466666666667	9.15	32	22.6666666666667
G10090_15648	75678	Ippk	2.96	3.15	4.35	3.92	3.84	3.17	5	5.49	7.98	6.52	6.4	5.29	18	27	64	26	29	28	3.48666666666667	3.64333333333333	6.15666666666667	6.07	36.3333333333333	27.6666666666667
G10090_3432	330627	Trim66	0.2	0.19	0.13	0.35	0.25	0.22	0.34	0.32	0.24	0.58	0.42	0.36	5	5	6	8	6	6	0.173333333333333	0.273333333333333	0.3	0.453333333333333	5.33333333333333	6.66666666666667
G10090_20362	216643	Gabrp	0	0	0	0	0	0.11	0	0	0	0	0	0.18	0	0	0	0	0	1	0	0.0366666666666667	0	0.06	0	0.333333333333333
G10090_20739	69556	Bod1	17.9	19.7	16.29	9.27	6.97	10.68	30.21	34.29	29.86	15.42	11.62	17.81	64	77	109	31	24	43	17.9633333333333	8.97333333333333	31.4533333333333	14.95	83.3333333333333	32.6666666666667
G10090_22253	58231	Stk4	17.72	18.64	14.09	23.56	15.76	20.48	29.91	32.44	25.83	39.19	26.3	34.15	106	155	304	127	111	255	16.8166666666667	19.9333333333333	29.3933333333333	33.2133333333333	188.333333333333	164.333333333333
G10090_2749	332175	Zdhhc23	0.92	0.78	0.94	1.32	0.42	0.71	1.55	1.36	1.73	2.19	0.69	1.19	6	14	27	10	6	12	0.88	0.816666666666667	1.54666666666667	1.35666666666667	15.6666666666667	9.33333333333333
G10090_9366	51792	Ppp2r1a	119.6	119.63	96.54	119.17	128.99	105.9	201.84	208.22	176.95	198.28	215.19	176.53	711	778	1077	664	740	710	111.923333333333	118.02	195.67	196.666666666667	855.333333333333	704.666666666667
G10090_4461	75454	Phpt1	13.04	14.09	13.7	4.96	3.2	4.81	22.01	24.52	25.11	8.26	5.35	8.01	17	20	33	6	4	7	13.61	4.32333333333333	23.88	7.20666666666667	23.3333333333333	5.66666666666667
G10090_4358	15165	Hcn1	0	0	0.02	0	0	0	0	0	0.05	0	0	0	0	0	1	0	0	0	0.00666666666666667	0	0.0166666666666667	0	0.333333333333333	0
G10090_19928	227731	Slc25a25	8.23	9.56	7.32	7.86	8.51	10.55	13.9	16.64	13.42	13.08	14.2	17.58	72.93	92	119	65	72	106	8.37	8.97333333333333	14.6533333333333	14.9533333333333	94.6433333333333	81
G10090_3816	74685	Lrrc74b	0.19	0	0	0	0	0	0.32	0	0	0	0	0	1	0	0	0	0	0	0.0633333333333333	0	0.106666666666667	0	0.333333333333333	0
G10090_33450	241732	Tspyl3	1.22	1.78	2.72	0.78	0.63	2.16	2.06	3.1	4.99	1.3	1.05	3.6	10	16	42	6	5	20	1.90666666666667	1.19	3.38333333333333	1.98333333333333	22.6666666666667	10.3333333333333
G10090_26293	210529	Mettl14	15.07	11.41	7.26	12.4	14.12	13.61	25.43	19.86	13.31	20.63	23.56	22.69	105	87	95	81	95	107	11.2466666666667	13.3766666666667	19.5333333333333	22.2933333333333	95.6666666666667	94.3333333333333
G10090_10476	237360	Adamts14	1.35	1.49	1.47	1.59	1.62	2.58	2.28	2.6	2.7	2.64	2.7	4.3	19	23	39	21	22	41	1.43666666666667	1.93	2.52666666666667	3.21333333333333	27	28
G10090_25383	18089	Nkx2-3	0	0	0	0	0	0	0	0	0	0	0	0	0	0	0	0	0	0	0	0	0	0	0	0
G10090_6547	234663	Dync1li2	18.96	21.28	20.15	18.49	19.13	19.14	31.99	37.03	36.94	30.76	31.91	31.91	242	297	487	220	229	276	20.13	18.92	35.32	31.5266666666667	342	241.666666666667
G10090_804	100683	Trrap	5.68	6.2	6.04	6.34	4.78	6.05	9.59	10.79	11.06	10.56	7.97	10.09	201	240	401	210	163	242	5.97333333333333	5.72333333333333	10.48	9.54	280.666666666667	205
G10090_22143	18858	Pmp22	32.41	39.78	185.7	42.93	35.08	39.37	54.69	69.23	340.38	71.43	58.52	65.63	156	210	1667	194	163	213	85.9633333333333	39.1266666666667	154.766666666667	65.1933333333333	677.666666666667	190
G10090_11552	80733	Car15	0	0	0.39	0	0.38	1.01	0	0	0.71	0	0.63	1.68	0	0	2	0	1	4	0.13	0.463333333333333	0.236666666666667	0.77	0.666666666666667	1.66666666666667
G10090_12769	56350	Arl3	26.09	32.77	29.07	28.93	30.9	23.57	44.02	57.04	53.28	48.13	51.54	39.3	52	71	108	53	59	52	29.31	27.8	51.4466666666667	46.3233333333333	77	54.6666666666667
G10090_26302	16414	Itgb2	19.41	23.13	34.6	27.96	20.14	117.33	32.75	40.26	63.42	46.53	33.6	195.6	148	191	494	200	148	1008	25.7133333333333	55.1433333333333	45.4766666666667	91.91	277.666666666667	452
G10090_1772	12805	Cntn1	0	0	0.03	0.07	0.07	0	0	0	0.06	0.11	0.11	0	0	0	1	1	1	0	0.01	0.0466666666666667	0.02	0.0733333333333333	0.333333333333333	0.666666666666667
G10090_17410	239659	C1ql4	1.19	0.97	0.96	2.57	1.24	2.66	2.01	1.69	1.77	4.27	2.07	4.44	2	2	3	4	3	5	1.04	2.15666666666667	1.82333333333333	3.59333333333333	2.33333333333333	4
G10090_10062	19092	Prkg2	2.2	2.25	1.42	0.92	1.38	1.25	3.72	3.92	2.61	1.53	2.31	2.09	28	30	34	11	17	18	1.95666666666667	1.18333333333333	3.41666666666667	1.97666666666667	30.6666666666667	15.3333333333333
G10090_16471	218121	Mboat1	1.05	0.95	0.83	1.68	0.81	0.81	1.77	1.66	1.52	2.8	1.35	1.35	8	8	12	10	6	7	0.943333333333333	1.1	1.65	1.83333333333333	9.33333333333333	7.66666666666667
G10090_22379	12328	Caml	9.34	11.13	16.18	9.68	9.4	8.55	15.76	19.38	29.66	16.11	15.68	14.25	33	43	107	32	32	34	12.2166666666667	9.21	21.6	15.3466666666667	61	32.6666666666667
G10090_30326	50505	Ercc4	2.19	2.15	3.41	1.75	1.98	2.31	3.69	3.74	6.25	2.91	3.31	3.85	29	34	98	30	28	41	2.58333333333333	2.01333333333333	4.56	3.35666666666667	53.6666666666667	33
G10090_11165	13809	Enpep	0.79	1.53	26.92	0.75	1.09	0.86	1.34	2.66	49.34	1.25	1.82	1.43	9	19	575	8	12	11	9.74666666666667	0.9	17.78	1.5	201	10.3333333333333
G10090_9857	56428	Mtch2	82.18	88.9	127.37	72.35	83.22	69.52	138.69	154.73	233.46	120.38	138.84	115.89	419	457	1028	335	404	404	99.4833333333333	75.03	175.626666666667	125.036666666667	634.666666666667	381
G10090_31793	20201	S100a8	0	2.38	4.95	5.61	12.21	22.13	0	4.14	9.08	9.34	20.37	36.89	0	2	7	4	9	19	2.44333333333333	13.3166666666667	4.40666666666667	22.2	3	10.6666666666667
G10090_7882	73729	Zfp383	1.33	1.18	2.14	1.07	1.04	1.91	2.24	2.06	3.93	1.79	1.74	3.19	10	9	28	7	7	15	1.55	1.34	2.74333333333333	2.24	15.6666666666667	9.66666666666667
G10090_9707	30054	Rnf17	0	0	0	0.11	0	0	0	0	0	0.19	0	0	0	0	0	1	0	0	0	0.0366666666666667	0	0.0633333333333333	0	0.333333333333333
G10090_26189	20371	Foxp3	0	0.1	0.06	0	0	0	0	0.17	0.1	0	0	0	0	1.04	1.03	0	0	0	0.0533333333333333	0	0.09	0	0.69	0
G10090_6217	18968	Pola1	40.36	35.35	17.57	43.99	36.52	31.68	68.11	61.53	32.21	73.19	60.93	52.81	470	440	387	467	399	413	31.0933333333333	37.3966666666667	53.95	62.31	432.333333333333	426.333333333333
G10090_12063	15551	Htr1b	0.34	0.31	0	1.1	0.71	2.14	0.58	0.55	0	1.84	1.19	3.57	1	1	0	3	2	7	0.216666666666667	1.31666666666667	0.376666666666667	2.2	0.666666666666667	4
G10090_32197	13521	Slc26a2	2.11	1.93	2.35	1.13	1.09	2.13	3.57	3.36	4.31	1.87	1.83	3.55	22	22	46	11	11	25	2.13	1.45	3.74666666666667	2.41666666666667	30	15.6666666666667
G10090_27308	384059	Tlr12	0.47	0.32	0.38	0	0.73	2.61	0.79	0.56	0.69	0	1.22	4.35	4	3	6	0	6	25	0.39	1.11333333333333	0.68	1.85666666666667	4.33333333333333	10.3333333333333
G10090_317	110749	Chaf1b	3.6	3.85	1.28	2.78	3.11	3.38	6.08	6.69	2.35	4.62	5.2	5.63	18	21	12	13	15	19	2.91	3.09	5.04	5.15	17	15.6666666666667
G10090_26994	28088	Rtcb	91.96	96.61	75.51	109.08	102.53	103.33	155.19	168.16	138.4	181.5	171.04	172.25	476	547	733	529	512	603	88.0266666666667	104.98	153.916666666667	174.93	585.333333333333	548
G10090_28750	66926	Trmt6	19.16	15.32	10.67	16.09	16.25	13.15	32.34	26.67	19.55	26.77	27.11	21.92	144	126	151	114	118	112	15.05	15.1633333333333	26.1866666666667	25.2666666666667	140.333333333333	114.666666666667
G10090_12386	17076	Ly75	0.5	0.72	0.45	0.46	0.44	3.22	0.84	1.25	0.83	0.76	0.74	5.36	7	11	12	6	6	51	0.556666666666667	1.37333333333333	0.973333333333333	2.28666666666667	10	21
G10090_5207	52040	Ppp1r10	5.79	7.05	9.13	7.57	6.44	8.08	9.77	12.27	16.73	12.59	10.75	13.46	68	89	205	84	72	105	7.32333333333333	7.36333333333333	12.9233333333333	12.2666666666667	120.666666666667	87
G10090_326	237336	Tbpl1	9.2	9.16	7.75	9.5	10.63	11.36	15.53	15.94	14.2	15.8	17.74	18.94	74	82	121	72	81	104	8.70333333333333	10.4966666666667	15.2233333333333	17.4933333333333	92.3333333333333	85.6666666666667
G10090_13953	216971	Fam222b	13.53	14.81	12.07	15	15.71	12.67	22.83	25.78	22.12	24.96	26.21	21.12	142	170	236	147	158	149	13.47	14.46	23.5766666666667	24.0966666666667	182.666666666667	151.333333333333
G10090_828	27278	Clnk	0.98	0.47	0.52	0.26	0.35	3.27	1.65	0.82	0.95	0.44	0.59	5.44	4	3	5	1	2	19	0.656666666666667	1.29333333333333	1.14	2.15666666666667	4	7.33333333333333
G10090_11881	69537	Dnase1l1	11.68	14.83	16.75	10.7	10.63	12.52	19.72	25.81	30.69	17.8	17.74	20.87	49	68	131	42	43	57	14.42	11.2833333333333	25.4066666666667	18.8033333333333	82.6666666666667	47.3333333333333
G10090_21156	19091	Prkg1	2	3.1	1.37	2.77	1.65	1.08	3.37	5.4	2.51	4.61	2.75	1.8	38	64	49	49	30	23	2.15666666666667	1.83333333333333	3.76	3.05333333333333	50.3333333333333	34
G10090_5456	76954	St5	25.61	28.82	14.41	24.29	28.79	20.23	43.21	50.16	26.4	40.42	48.03	33.72	245	282	272	207	254	206	22.9466666666667	24.4366666666667	39.9233333333333	40.7233333333333	266.333333333333	222.333333333333
G10090_4315	14087	Fanca	0.76	0.81	0.45	0.27	0.49	1.46	1.27	1.41	0.83	0.45	0.82	2.44	9	11	10.13	3	6	20	0.673333333333333	0.74	1.17	1.23666666666667	10.0433333333333	9.66666666666667
G10090_12983	234388	Ccdc124	35.24	32.7	35.16	22.77	27.85	26.15	59.47	56.91	64.45	37.88	46.47	43.6	78	79	145	47	60	65	34.3666666666667	25.59	60.2766666666667	42.65	100.666666666667	57.3333333333333
G10090_5915	70297	Gcc2	4.39	3.6	4.6	4.71	5.58	4.78	7.41	6.26	8.43	7.84	9.31	7.96	76	68	147	76	94	91	4.19666666666667	5.02333333333333	7.36666666666667	8.37	97	87
G10090_7647	67952	Tomm20	25.15	24.12	23.87	26.87	25.49	24.49	42.44	41.99	43.75	44.71	42.53	40.83	340	357	607	341	333	374	24.38	25.6166666666667	42.7266666666667	42.69	434.666666666667	349.333333333333
G10090_13964	15208	Hes5	0.62	0	0.17	0.33	0	0.17	1.05	0	0.3	0.55	0	0.28	2	0	1	1	0	1	0.263333333333333	0.166666666666667	0.45	0.276666666666667	1	0.666666666666667
G10090_2270	11991	Hnrnpd	205.57	193.88	93.4	212.3	206.46	179.38	346.9	337.44	171.2	353.23	344.43	299.03	3814	3936	3290	3692	3722	3789	164.283333333333	199.38	285.18	332.23	3680	3734.33333333333
G10090_2151	16886	Limk2	10.58	11.02	11.41	10.73	12.69	10.55	17.85	19.18	20.91	17.85	21.18	17.58	111	133	236	109	133	127	11.0033333333333	11.3233333333333	19.3133333333333	18.87	160	123
G10090_15357	399566	Btbd6	2.31	4.08	4.77	2.06	4.65	3.76	3.9	7.1	8.74	3.42	7.76	6.27	12	25	50	10	24	23	3.72	3.49	6.58	5.81666666666667	29	19
G10090_8344	53978	Lpar2	0	0	0.07	0	0	0	0	0	0.13	0	0	0	0	0	2	0	0	0	0.0233333333333333	0	0.0433333333333333	0	0.666666666666667	0
G10090_3706	108153	Adamts7	3.74	4.91	4.94	3.86	6.38	7.1	6.32	8.55	9.05	6.43	10.64	11.84	54	72	135	52	80	102	4.53	5.78	7.97333333333333	9.63666666666667	87	78
G10090_1191	50996	Pdcd7	6.93	6.75	6.07	6.07	4.62	6	11.69	11.75	11.12	10.11	7.71	10.01	45	48	74	37	29	44	6.58333333333333	5.56333333333333	11.52	9.27666666666667	55.6666666666667	36.6666666666667
G10090_7225	70454	Cenpl	2.64	2.87	0.88	1.94	2.22	2.93	4.46	4.99	1.61	3.22	3.71	4.88	16	19	10	11	13	20	2.13	2.36333333333333	3.68666666666667	3.93666666666667	15	14.6666666666667
G10090_1107	16905	Lmna	252.08	244.84	148.07	230.72	257.08	184.54	425.39	426.16	271.4	383.87	428.86	307.64	1474	1600	1763	1237	1440	1170	214.996666666667	224.113333333333	374.316666666667	373.456666666667	1612.33333333333	1282.33333333333
G10090_22391	404710	Iqgap3	2.42	4.02	2.27	2.07	3.02	4.19	4.08	7	4.17	3.44	5.03	6.98	37	68	66	30	45	73	2.90333333333333	3.09333333333333	5.08333333333333	5.15	57	49.3333333333333
G10090_5043	106707	Rpusd1	3.44	3.42	5.15	3.15	5.41	4.23	5.8	5.96	9.45	5.24	9.03	7.04	15	17	41	13	22	21	4.00333333333333	4.26333333333333	7.07	7.10333333333333	24.3333333333333	18.6666666666667
G10090_13786	23986	Eci2	19.65	22.87	52.48	13.06	15.43	19.91	33.16	39.8	96.2	21.73	25.74	33.18	75	102	380.98	49	57	91	31.6666666666667	16.1333333333333	56.3866666666667	26.8833333333333	185.993333333333	65.6666666666667
G10090_33588	66765	4933411K16Rik	0.28	0	0.3	0	0	0.25	0.47	0	0.55	0	0	0.41	1	0	2	0	0	1	0.193333333333333	0.0833333333333333	0.34	0.136666666666667	1	0.333333333333333
G10090_5998	19260	Ptpn22	1.53	1.96	3.35	3.27	3.17	11.03	2.58	3.42	6.14	5.43	5.29	18.39	11	17	47	22	22	91	2.28	5.82333333333333	4.04666666666667	9.70333333333333	25	45
G10090_3931	67515	Ttc33	4.61	8.34	10.39	7.04	3.48	6.5	7.79	14.52	19.04	11.71	5.8	10.83	22	32	91	31	16	34	7.78	5.67333333333333	13.7833333333333	9.44666666666667	48.3333333333333	27
G10090_11147	654470	Tctn1	2.77	1.24	4.43	1.62	1.87	1.84	4.67	2.15	8.12	2.7	3.12	3.07	30.37	14.87	91.42	16.71	19.82	22.85	2.81333333333333	1.77666666666667	4.98	2.96333333333333	45.5533333333333	19.7933333333333
G10090_3078	11519	Add2	0.34	0.21	0.26	0	0.12	0.2	0.58	0.36	0.48	0	0.2	0.34	4	3	7	0	1	2	0.27	0.106666666666667	0.473333333333333	0.18	4.66666666666667	1
G10090_4588	110058	Syt17	3.12	2.61	0.76	5.11	4.71	1.78	5.26	4.55	1.4	8.5	7.86	2.97	13	18	7	23	22	14	2.16333333333333	3.86666666666667	3.73666666666667	6.44333333333333	12.6666666666667	19.6666666666667
G10090_2457	319387	Adgrl3	0.45	0.39	0.57	0.28	0.57	0.17	0.76	0.67	1.05	0.46	0.94	0.28	14	16	32	10	19	7	0.47	0.34	0.826666666666667	0.56	20.6666666666667	12
G10090_8000	237758	Zfp454	0	0.36	0.53	0.21	0.61	0	0	0.63	0.96	0.35	1.02	0	0	2	5	1	3	0	0.296666666666667	0.273333333333333	0.53	0.456666666666667	2.33333333333333	1.33333333333333
G10090_20286	100038909	Gm14548	7.69	10.53	12.88	8.45	7.7	26.91	12.98	18.32	23.61	14.05	12.85	44.86	40.82	60.32	127.17	43.23	37.12	160.85	10.3666666666667	14.3533333333333	18.3033333333333	23.92	76.1033333333333	80.4
G10090_17398	326619	Hist1h4a	0	0	0.58	0	0	0	0	0	1.05	0	0	0	0	0	1	0	0	0	0.193333333333333	0	0.35	0	0.333333333333333	0
G10090_27614	69071	Tmem97	5.32	7.84	8.53	6	7.67	8.14	8.98	13.65	15.64	9.99	12.79	13.57	18	29	54	19	25	31	7.23	7.27	12.7566666666667	12.1166666666667	33.6666666666667	25
G10090_30583	72123	Ccdc71l	3.75	4.56	5.74	5.8	4.06	6.79	6.32	7.94	10.52	9.64	6.78	11.32	42	56	121	61	44	86	4.68333333333333	5.55	8.26	9.24666666666667	73	63.6666666666667
G10090_10296	20224	Sar1a	92.73	94.27	84.35	85.38	80.23	78.83	156.49	164.08	154.61	142.06	133.84	131.41	645	715	1100	556	538	616	90.45	81.48	158.393333333333	135.77	820	570
G10090_8450	671650	Gm20783	0	0	0.04	0	0	0	0	0	0.07	0	0	0	0	0	1	0	0	0	0.0133333333333333	0	0.0233333333333333	0	0.333333333333333	0
G10090_5790	18744	Pja1	7.11	8.06	13.42	8.05	6.66	7.35	11.99	14.02	24.6	13.4	11.12	12.26	50	61	172	49	44	59	9.53	7.35333333333333	16.87	12.26	94.3333333333333	50.6666666666667
G10090_6654	28193	Reep3	9.01	9.69	16.76	7.71	7.27	7.39	15.21	16.87	30.71	12.83	12.12	12.32	122	149	468	106	98	123	11.82	7.45666666666667	20.93	12.4233333333333	246.333333333333	109
G10090_25302	14863	Gstm2	94.3	91.54	102.68	92.38	91.67	83.95	159.13	159.32	188.2	153.71	152.92	139.95	244.28	258.99	496.41	223.47	228.53	244.45	96.1733333333333	89.3333333333333	168.883333333333	148.86	333.226666666667	232.15
G10090_4538	21750	Terf2	37.19	34.84	21.61	34.68	36.94	30.68	62.76	60.64	39.62	57.7	61.63	51.15	180	201	246	153	181	180	31.2133333333333	34.1	54.34	56.8266666666667	209	171.333333333333
G10090_4788	214254	Nudt15	0.44	0.21	1.22	0.62	0.75	0.61	0.74	0.36	2.23	1.04	1.26	1.01	3	2	20	5	5	6	0.623333333333333	0.66	1.11	1.10333333333333	8.33333333333333	5.33333333333333
G10090_646	108138	Xrcc4	3.77	3.29	4.7	1.88	4.17	3.65	6.36	5.72	8.61	3.13	6.96	6.08	15	14	35	7	16	16	3.92	3.23333333333333	6.89666666666667	5.39	21.3333333333333	13
G10090_7095	22030	Traf2	4.42	5.61	5.35	4.26	2.93	6.26	7.46	9.77	9.8	7.09	4.89	10.44	36	50	83	33	23	59	5.12666666666667	4.48333333333333	9.01	7.47333333333333	56.3333333333333	38.3333333333333
G10090_6320	16468	Jarid2	7.47	7.17	8.51	9.07	7.98	10.29	12.61	12.47	15.6	15.09	13.32	17.16	113	122	248	132	119	180	7.71666666666667	9.11333333333333	13.56	15.19	161	143.666666666667
G10090_5086	11832	Aqp7	0.15	0	19.75	0.16	0	2.12	0.25	0	36.19	0.27	0	3.53	1	0	200	1	0	16	6.63333333333333	0.76	12.1466666666667	1.26666666666667	67	5.66666666666667
G10090_27664	11699	Ambp	0	0.57	0	0	0.32	0	0	1	0	0	0.54	0	0	2	0	0	1	0	0.19	0.106666666666667	0.333333333333333	0.18	0.666666666666667	0.333333333333333
G10090_700	213989	Tmem82	0	0.17	0.89	0.39	0.77	0.16	0	0.3	1.62	0.66	1.28	0.27	0	1	9	2	4	1	0.353333333333333	0.44	0.64	0.736666666666667	3.33333333333333	2.33333333333333
G10090_27650	140557	Smc1b	0.09	0.08	0	0.1	0.29	0.08	0.15	0.15	0	0.16	0.48	0.14	1	1	0	1	3	1	0.0566666666666667	0.156666666666667	0.1	0.26	0.666666666666667	1.66666666666667
G10090_26414	69576	Smco1	0.94	0.86	0.33	0	0	0	1.58	1.49	0.61	0	0	0	3	3	1.99	0	0	0	0.71	0	1.22666666666667	0	2.66333333333333	0
G10090_8800	16924	Lnx1	0.33	0.27	2.81	0.18	0	0	0.56	0.47	5.15	0.29	0	0	2	2.02	36.01	1	0	0	1.13666666666667	0.06	2.06	0.0966666666666667	13.3433333333333	0.333333333333333
G10090_5966	223664	Lrrc14	1.69	2.53	5.89	1.93	2.99	3.04	2.85	4.41	10.8	3.21	4.98	5.07	10	17	67	13	17	21	3.37	2.65333333333333	6.02	4.42	31.3333333333333	17
G10090_31364	211228	Lrrc25	9.63	15.64	14.63	10.97	11.29	21.82	16.26	27.22	26.81	18.25	18.84	36.37	31	55	88	33	35	79	13.3	14.6933333333333	23.43	24.4866666666667	58	49
G10090_10613	668303	Kif26a	1.59	1.21	2.76	1.3	0.82	1.13	2.68	2.11	5.06	2.16	1.37	1.88	30	25	98	23	15	24	1.85333333333333	1.08333333333333	3.28333333333333	1.80333333333333	51	20.6666666666667
G10090_19203	18105	Nqo2	4.05	3.37	6.75	3.45	2.77	5.02	6.83	5.87	12.37	5.75	4.63	8.36	36	36	128	32	26	52	4.72333333333333	3.74666666666667	8.35666666666667	6.24666666666667	66.6666666666667	36.6666666666667
G10090_31980	229323	Gpr171	3.07	2.81	4.09	4.37	3.89	16.19	5.18	4.89	7.5	7.27	6.49	27	18	18	45	24	22	107	3.32333333333333	8.15	5.85666666666667	13.5866666666667	27	51
G10090_33317	15312	Hmgn1	47.76	58.58	78.8	37.97	43.74	44.22	80.6	101.97	144.43	63.18	72.97	73.72	144	193	444	107	127	150	61.7133333333333	41.9766666666667	109	69.9566666666667	260.333333333333	128
G10090_16056	52377	Rcn3	91.04	93.18	109.84	72.61	91.38	46.36	153.64	162.18	201.33	120.81	152.44	77.29	338	378	763	252	327	194	98.02	70.1166666666667	172.383333333333	116.846666666667	493	257.666666666667
G10090_29361	69524	Esam	20.71	18.93	42.96	20.78	22.76	16.17	34.94	32.95	78.75	34.57	37.96	26.95	100	100	389	94	106	88	27.5333333333333	19.9033333333333	48.88	33.16	196.333333333333	96
G10090_12155	102414	Clk3	94.17	79.64	53.08	90.9	116.02	95.71	158.92	138.62	97.29	151.24	193.55	159.56	447	410	480	399	518	504	75.63	100.876666666667	131.61	168.116666666667	445.666666666667	473.666666666667
G10090_32282	545124	Tdg-ps	1.45	2.24	1.76	3.03	1.19	1.92	2.44	3.9	3.23	5.04	1.98	3.2	11.38	19.27	26.01	22.36	9.02	17.05	1.81666666666667	2.04666666666667	3.19	3.40666666666667	18.8866666666667	16.1433333333333
G10090_24149	83679	Pde4dip	20.03	31.96	7.39	4.19	4.69	4.7	33.8	55.63	13.55	6.98	7.82	7.83	445	783	265	70	80	92	19.7933333333333	4.52666666666667	34.3266666666667	7.54333333333333	497.666666666667	80.6666666666667
G10090_30393	629016	Zfp953	0.16	0.29	0.68	0.59	0.49	0.85	0.27	0.51	1.24	0.99	0.82	1.41	2	4	16	7	6	12	0.376666666666667	0.643333333333333	0.673333333333333	1.07333333333333	7.33333333333333	8.33333333333333
G10090_8111	22217	Usp12	8.06	8.15	10.55	7.66	9.73	12.86	13.6	14.19	19.34	12.75	16.23	21.44	93	103	229	83	105	153	8.92	10.0833333333333	15.71	16.8066666666667	141.666666666667	113.666666666667
G10090_32443	27096	Trappc3	31.86	28.86	46.06	29.01	29.8	31.39	53.76	50.24	84.42	48.28	49.71	52.34	101	100	273	86	91	112	35.5933333333333	30.0666666666667	62.8066666666667	50.11	158	96.3333333333333
G10090_4442	74043	Pex26	0.72	0.29	2.09	0.59	1.39	1.28	1.22	0.51	3.83	0.98	2.32	2.14	8	3	42	6	14	16	1.03333333333333	1.08666666666667	1.85333333333333	1.81333333333333	17.6666666666667	12
G10090_29854	30932	Zfp330	17.68	15.31	15.1	15.87	17.12	16.95	29.84	26.65	27.68	26.4	28.56	28.26	75	71	120	63	70	81	16.03	16.6466666666667	28.0566666666667	27.74	88.6666666666667	71.3333333333333
G10090_9046	20271	Scn5a	0.18	0.2	0	0	0	0	0.3	0.35	0	0	0	0	4	5	0	0	0	0	0.126666666666667	0	0.216666666666667	0	3	0
G10090_29678	69815	Krtcap3	0.46	0	0.25	0	0.48	1.63	0.77	0	0.45	0	0.79	2.71	1	0	1	0	1	4	0.236666666666667	0.703333333333333	0.406666666666667	1.16666666666667	0.666666666666667	1.66666666666667
G10090_7861	230459	Cyp2j13	0	0	0	0	0.09	0	0	0	0	0	0.15	0	0	0	0	0	1	0	0	0.03	0	0.05	0	0.333333333333333
G10090_10366	13358	Slc25a1	16.82	17.48	379.52	13.78	14.81	27.19	28.38	30.43	695.64	22.92	24.71	45.33	73	83	3087	56	62	133	137.94	18.5933333333333	251.483333333333	30.9866666666667	1081	83.6666666666667
G10090_10077	14156	Fen1	57.34	50.98	25.08	59.06	58.11	50.85	96.76	88.74	45.97	98.27	96.95	84.76	317	313	262	307	310	319	44.4666666666667	56.0066666666667	77.1566666666667	93.3266666666667	297.333333333333	312
G10090_6056	50997	Mpp2	1.63	2.28	4.68	2.04	2.18	0.85	2.75	3.96	8.58	3.4	3.64	1.42	17	26	97	20	22	10	2.86333333333333	1.69	5.09666666666667	2.82	46.6666666666667	17.3333333333333
G10090_7199	211949	Spsb4	0.17	0	0.18	0	0.18	0.45	0.29	0	0.33	0	0.29	0.75	1	0	2	0	1	3	0.116666666666667	0.21	0.206666666666667	0.346666666666667	1	1.33333333333333
G10090_26893	55989	Nop58	120.36	100.97	57.42	116.86	111.18	113.58	203.12	175.75	105.25	194.43	185.47	189.34	623	572	557	566	555	662	92.9166666666667	113.873333333333	161.373333333333	189.746666666667	584	594.333333333333
G10090_7744	231532	Arhgap24	4.93	5.65	10.5	4.53	4.69	3.28	8.32	9.83	19.25	7.54	7.82	5.47	45	55	165	38	41	32	7.02666666666667	4.16666666666667	12.4666666666667	6.94333333333333	88.3333333333333	37
G10090_11431	244668	Sipa1l2	2.52	2.99	4.61	2.76	2.51	2.76	4.25	5.2	8.44	4.6	4.18	4.6	46	58	158	47	44	57	3.37333333333333	2.67666666666667	5.96333333333333	4.46	87.3333333333333	49.3333333333333
G10090_20676	100041677	Zfp984	1.23	2.73	3.34	1.69	2.77	0.36	2.08	4.76	6.12	2.81	4.62	0.6	8.96	21.72	45.52	11.51	19.38	2.95	2.43333333333333	1.60666666666667	4.32	2.67666666666667	25.4	11.28
G10090_21867	70134	2210011C24Rik	0	0	0.24	0.49	0	0	0	0	0.45	0.81	0	0	0	0	1	1	0	0	0.08	0.163333333333333	0.15	0.27	0.333333333333333	0.333333333333333
G10090_16018	329910	Acot11	0.72	0.78	1.74	0.84	0.95	1.05	1.22	1.36	3.19	1.4	1.59	1.74	11	13	51	12	14	18	1.08	0.946666666666667	1.92333333333333	1.57666666666667	25	14.6666666666667
G10090_9246	23938	Map2k5	14.56	16.67	14.71	14.91	17.09	11.46	24.57	29.02	26.97	24.8	28.51	19.11	91	112	169	95	105	85	15.3133333333333	14.4866666666667	26.8533333333333	24.14	124	95
G10090_1066	380709	Spata22	0	0	1.39	0	0	0	0	0	2.55	0	0	0	0	0	12	0	0	0	0.463333333333333	0	0.85	0	4	0
G10090_23975	110168	Gpr18	1.81	1.38	0.81	0.97	1.56	10.17	3.05	2.4	1.48	1.61	2.61	16.95	6	5	5	3	5	38	1.33333333333333	4.23333333333333	2.31	7.05666666666667	5.33333333333333	15.3333333333333
G10090_18761	269060	Dagla	2.5	2.82	3.22	2.66	2.38	2.15	4.22	4.91	5.89	4.43	3.97	3.59	38	47	92	38	35	37	2.84666666666667	2.39666666666667	5.00666666666667	3.99666666666667	59	36.6666666666667
G10090_10132	69269	Scnm1	7.6	7.4	12.76	6.62	7.41	10.58	12.83	12.88	23.38	11.02	12.37	17.64	16	17	50	13	15	25	9.25333333333333	8.20333333333333	16.3633333333333	13.6766666666667	27.6666666666667	17.6666666666667
G10090_3119	73332	Ccdc30	0	0	0.23	0	0.33	0	0	0	0.42	0	0.55	0	0	0	4	0	3	0	0.0766666666666667	0.11	0.14	0.183333333333333	1.33333333333333	1
G10090_25238	209387	Trim30d	1.15	1.55	2.06	0.85	1.46	5.21	1.95	2.7	3.78	1.41	2.43	8.68	10.13	17.14	35.38	8	14.14	59.45	1.58666666666667	2.50666666666667	2.81	4.17333333333333	20.8833333333333	27.1966666666667
G10090_24236	209540	Rtl9	0.09	0.1	0.06	0	0	0	0.15	0.17	0.11	0	0	0	1	2	2	0	0	0	0.0833333333333333	0	0.143333333333333	0	1.66666666666667	0
G10090_29169	69551	2310022B05Rik	9.71	11.86	13.03	11.43	9.7	9.9	16.38	20.64	23.89	19.01	16.18	16.5	86	115	217	95	83	99	11.5333333333333	10.3433333333333	20.3033333333333	17.23	139.333333333333	92.3333333333333
G10090_18455	68169	Ndnf	0.71	0.86	0.74	0.17	0.16	0.56	1.21	1.51	1.35	0.28	0.27	0.93	16	21	32	4	3	9	0.77	0.296666666666667	1.35666666666667	0.493333333333333	23	5.33333333333333
G10090_20960	24068	Sra1	28.64	36.65	50.83	26.63	31.62	26.99	48.33	63.78	93.16	44.31	52.74	45	68	95	225	59	72	72	38.7066666666667	28.4133333333333	68.4233333333333	47.35	129.333333333333	67.6666666666667
G10090_25144	14186	Fgfr4	1.79	2.67	0.87	1.04	1.35	0.86	3.02	4.65	1.59	1.73	2.25	1.44	13	20	12	7	8	7	1.77666666666667	1.08333333333333	3.08666666666667	1.80666666666667	15	7.33333333333333
G10090_5819	16180	Il1rap	2.02	1.55	3.38	3.44	3.26	6.94	3.41	2.7	6.2	5.72	5.44	11.57	25	21	73	36	39	95	2.31666666666667	4.54666666666667	4.10333333333333	7.57666666666667	39.6666666666667	56.6666666666667
G10090_1706	110213	Tmbim6	69.09	87.52	169.65	79.67	81.09	141.61	116.6	152.33	310.96	132.56	135.28	236.06	438	606	2014	472	495	1011	108.753333333333	100.79	193.296666666667	167.966666666667	1019.33333333333	659.333333333333
G10090_3082	217615	217615	14.06	16.05	28.64	17.44	15.32	19.51	23.73	27.93	52.49	29.02	25.56	32.53	111	136	422	128	114	167	19.5833333333333	17.4233333333333	34.7166666666667	29.0366666666667	223	136.333333333333
G10090_20725	57276	Vsig2	1.02	0.31	4.2	1.46	0.71	1.52	1.73	0.54	7.7	2.43	1.18	2.53	3	1	23	4	2	5	1.84333333333333	1.23	3.32333333333333	2.04666666666667	9	3.66666666666667
G10090_10050	109905	Rap1a	63.23	69.97	60.98	74.16	76.25	80.26	106.71	121.78	111.77	123.4	127.21	133.8	412	499	746	453	479	590	64.7266666666667	76.89	113.42	128.136666666667	552.333333333333	507.333333333333
G10090_5984	72947	Phykpl	3.71	3.29	4.54	5.87	3.63	2.45	6.27	5.73	8.31	9.76	6.06	4.08	19.25	18.9	42.94	29.05	19.17	14.1	3.84666666666667	3.98333333333333	6.77	6.63333333333333	27.03	20.7733333333333
G10090_11043	53598	Dctn3	24.94	29.03	52.89	21.98	32.08	29.72	42.09	50.53	96.94	36.57	53.51	49.55	59	75	233	48	73	79	35.62	27.9266666666667	63.1866666666667	46.5433333333333	122.333333333333	66.6666666666667
G10090_4245	16400	Itga3	12.21	12.09	8.22	15.83	12.29	13.76	20.6	21.04	15.07	26.33	20.51	22.94	153	168	199	188	151	197	10.84	13.96	18.9033333333333	23.26	173.333333333333	178.666666666667
G10090_14407	30963	Hacd1	37.97	41	29.78	29.37	36.53	29.76	64.08	71.35	54.59	48.87	60.93	49.62	94	109	135	72	87	85	36.25	31.8866666666667	63.34	53.14	112.666666666667	81.3333333333333
G10090_5012	56436	Adrm1	47.14	45.63	61.42	32.82	41.5	39.67	79.56	79.42	112.59	54.61	69.23	66.14	174	183	429	116	146	165	51.3966666666667	37.9966666666667	90.5233333333334	63.3266666666667	262	142.333333333333
G10090_6882	66531	Cmc2	2.96	1.71	5.45	2.26	2.26	2.84	5	2.97	9.99	3.77	3.76	4.74	11	7	38	8	8	12	3.37333333333333	2.45333333333333	5.98666666666667	4.09	18.6666666666667	9.33333333333333
G10090_781	18191	Nrxn3	0.33	0.12	0.1	0.05	0.07	0.3	0.56	0.21	0.18	0.08	0.12	0.49	6	3	3	1	1	7	0.183333333333333	0.14	0.316666666666667	0.23	4	3
G10090_2042	14816	Grm1	0	0	0	0	0.11	0	0	0	0	0	0.19	0	0	0	0	0	1	0	0	0.0366666666666667	0	0.0633333333333333	0	0.333333333333333
G10090_27346	666532	Zfp991	3.29	7.56	11.3	10.69	10.68	1.71	5.55	13.15	20.71	17.78	17.81	2.85	24.12	60.67	155.67	73.55	75.63	14.17	7.38333333333333	7.69333333333333	13.1366666666667	12.8133333333333	80.1533333333333	54.45
G10090_26799	109652	Acy1	5.43	4.96	4.91	4.35	2.53	5.3	9.16	8.64	9	7.24	4.23	8.84	20	20	34	15	9	22	5.1	4.06	8.93333333333333	6.77	24.6666666666667	15.3333333333333
G10090_19873	432964	K230010J24Rik	0	0.2	0	0	0.23	0.39	0	0.35	0	0	0.38	0.65	0	1	0	0	1	2	0.0666666666666667	0.206666666666667	0.116666666666667	0.343333333333333	0.333333333333333	1
G10090_14945	240087	Mdc1	2.39	3.02	2.97	2.45	1.3	2.9	4.03	5.26	5.45	4.07	2.18	4.84	48	66	111	46	25	65	2.79333333333333	2.21666666666667	4.91333333333333	3.69666666666667	75	45.3333333333333
G10090_12669	50758	Fbxl17	2.71	3.21	4.1	2.37	2.49	2.56	4.58	5.59	7.51	3.95	4.15	4.27	105.94	135.21	265	86	95	106.48	3.34	2.47333333333333	5.89333333333333	4.12333333333333	168.716666666667	95.8266666666667
G10090_11792	107702	Rnh1	37.68	37.83	54.1	32.05	30.96	50.77	63.59	65.84	99.15	53.33	51.65	84.64	168	190	450	134	136	257	43.2033333333333	37.9266666666667	76.1933333333333	63.2066666666667	269.333333333333	175.666666666667
G10090_1224	105446	Gmpr2	30.51	29.01	21.47	28.05	28.31	31.09	51.49	50.49	39.35	46.67	47.23	51.83	120	123	159	104	105	139	26.9966666666667	29.15	47.11	48.5766666666667	134	116
G10090_17592	214944	Mob3b	1.02	1.55	2.24	1.09	0.88	1.5	1.72	2.69	4.11	1.81	1.46	2.51	10	15	69	16	9	19	1.60333333333333	1.15666666666667	2.84	1.92666666666667	31.3333333333333	14.6666666666667
G10090_386	242083	Ppm1l	0.93	1.17	1.7	0.73	0.38	0.49	1.58	2.03	3.11	1.21	0.64	0.81	20	30	76	15	10	13	1.26666666666667	0.533333333333333	2.24	0.886666666666667	42	12.6666666666667
G10090_5898	69487	Ndufaf5	13.18	13.15	12.49	10.63	9.97	7.12	22.24	22.89	22.89	17.68	16.62	11.88	26	29	50	20	19	21	12.94	9.24	22.6733333333333	15.3933333333333	35	20
G10090_18100	64058	Perp	0.4	0.74	0.54	0	0	0.18	0.68	1.28	0.99	0	0	0.3	2	4	5	0	0	1	0.56	0.06	0.983333333333333	0.1	3.66666666666667	0.333333333333333
G10090_17722	71390	Slc6a19os	0	0	0	0	0	0.23	0	0	0	0	0	0.38	0	0	0	0	0	1	0	0.0766666666666667	0	0.126666666666667	0	0.333333333333333
G10090_12391	67509	Saysd1	5.65	4.66	5.53	2.7	2.43	4.4	9.53	8.11	10.14	4.5	4.06	7.34	18	20	37	8	8	17	5.28	3.17666666666667	9.26	5.3	25	11
G10090_25664	170930	Sumo2	407.44	386.28	280.66	438.01	402.51	435.94	687.58	672.34	514.44	728.77	671.49	726.72	1000.11	1035.44	1285.01	1003.57	950.58	1202.37	358.126666666667	425.486666666667	624.786666666667	708.993333333333	1106.85333333333	1052.17333333333
G10090_21092	17954	Nap1l2	0	0	0.08	0	0	0.38	0	0	0.14	0	0	0.64	0	0	1	0	0	3	0.0266666666666667	0.126666666666667	0.0466666666666667	0.213333333333333	0.333333333333333	1
G10090_20986	30785	Cttnbp2	2.8	3.09	1.66	3.6	3.43	2.5	4.73	5.38	3.05	5.99	5.72	4.16	45	54	50	54	53	45	2.51666666666667	3.17666666666667	4.38666666666667	5.29	49.6666666666667	50.6666666666667
G10090_15679	56077	Dgke	0.89	1.37	1.76	1.74	0.78	0.48	1.51	2.38	3.22	2.9	1.3	0.8	16	10	54	23	10	11	1.34	1	2.37	1.66666666666667	26.6666666666667	14.6666666666667
G10090_11715	20557	Slfn3	0.42	1.16	1.08	1.13	0.98	0.75	0.71	2.02	1.98	1.88	1.64	1.26	2	6	9.56	4.99	4.47	4.02	0.886666666666667	0.953333333333333	1.57	1.59333333333333	5.85333333333333	4.49333333333333
G10090_33984	66229	Rpl7l1	10.7	12.95	16.56	8.02	11.53	16.66	18.06	22.54	30.35	13.34	19.24	27.77	74	98	215	52	77	130	13.4033333333333	12.07	23.65	20.1166666666667	129	86.3333333333333
G10090_5675	239170	Fam160b2	4.1	2.94	3.59	3.04	3.62	3.42	6.92	5.11	6.58	5.05	6.03	5.7	43	34	72	31	38	42	3.54333333333333	3.36	6.20333333333333	5.59333333333333	49.6666666666667	37
G10090_25295	66849	Ppp1r2	16.29	17.96	22.55	13.96	16.67	17.73	27.49	31.26	41.34	23.23	27.82	29.56	179	216	466	144	177	220	18.9333333333333	16.12	33.3633333333333	26.87	287	180.333333333333
G10090_5267	11877	Arvcf	0.96	1.79	2.38	0.96	1.33	0.6	1.63	3.12	4.37	1.6	2.22	1	11	20	46	9	14	7.01	1.71	0.963333333333333	3.04	1.60666666666667	25.6666666666667	10.0033333333333
G10090_8011	210808	Lacc1	1.86	3.32	6.24	2.67	5.69	7.73	3.14	5.78	11.43	4.44	9.49	12.88	11	21	73	16	32	53	3.80666666666667	5.36333333333333	6.78333333333333	8.93666666666667	35	33.6666666666667
G10090_13171	654309	Nrp	0	0	0.55	0.36	0.35	1.52	0	0	1	0.61	0.59	2.53	0	0	3	1	1	5	0.183333333333333	0.743333333333333	0.333333333333333	1.24333333333333	1	2.33333333333333
G10090_10526	103967	Dnm3	1.31	2.44	1.73	1.51	1.39	1.15	2.21	4.25	3.18	2.52	2.31	1.91	14	33	47	19	17	16	1.82666666666667	1.35	3.21333333333333	2.24666666666667	31.3333333333333	17.3333333333333
G10090_17611	20544	Slc9a1	22.84	22.1	20.59	19.09	25.66	20.14	38.55	38.46	37.73	31.76	42.81	33.57	235	252	408	198	240	241	21.8433333333333	21.63	38.2466666666667	36.0466666666667	298.333333333333	226.333333333333
G10090_22407	21908	Tlx1	0	0.17	0.07	0.4	0	0	0	0.3	0.14	0.67	0	0	0	1	1	2	0	0	0.08	0.133333333333333	0.146666666666667	0.223333333333333	0.666666666666667	0.666666666666667
G10090_12172	66152	Uqcr10	64.85	69.54	182.34	42.89	49.32	78.11	109.44	121.03	334.21	71.37	82.28	130.22	59	69	304	36	43	79	105.576666666667	56.7733333333333	188.226666666667	94.6233333333333	144	52.6666666666667
G10090_12553	235435	Lctl	0	0	10.06	0	0	0.17	0	0	18.45	0	0	0.29	0	0	107.34	0	0	1	3.35333333333333	0.0566666666666667	6.15	0.0966666666666667	35.78	0.333333333333333
G10090_207	11670	Aldh3a1	0.24	0	0	0	0	0	0.41	0	0	0	0	0	1	0	0	0	0	0	0.08	0	0.136666666666667	0	0.333333333333333	0
G10090_6315	13855	Epn2	5.32	6.03	8.3	4.51	5.87	4.84	8.98	10.49	15.22	7.5	9.79	8.06	61	75	180	51	66	63	6.55	5.07333333333333	11.5633333333333	8.45	105.333333333333	60
G10090_6704	14775	Gpx1	134.24	127.86	320.47	135.06	141.5	233	226.53	222.55	587.39	224.71	236.05	388.42	347	361	1546	326	352	677	194.19	169.853333333333	345.49	283.06	751.333333333333	451.666666666667
G10090_11764	16950	Loxl3	29.43	36.36	24.51	34.3	35.28	24.5	49.67	63.29	44.92	57.07	58.85	40.84	321.38	434.64	503.13	351.48	372.09	302.07	30.1	31.36	52.6266666666667	52.2533333333333	419.716666666667	341.88
G10090_14052	71770	Ap2b1	109.87	117.83	58.86	125.19	111.15	92.28	185.4	205.08	107.88	208.3	185.43	153.84	1168	1381	1370	1243	1143	1188	95.52	109.54	166.12	182.523333333333	1306.33333333333	1191.33333333333
G10090_19755	171504	Apobr	6.35	4.88	8.89	7.09	5.96	14.29	10.72	8.5	16.29	11.8	9.94	23.83	53.28	51	149	59	51	146.02	6.70666666666667	9.11333333333333	11.8366666666667	15.19	84.4266666666667	85.34
G10090_9960	22151	Tubb2a	123.2	131.3	79.34	131.29	143.73	115.2	207.9	228.53	145.42	218.45	239.77	192.05	510.55	594.95	615.86	509.33	574.27	537.84	111.28	130.073333333333	193.95	216.756666666667	573.786666666667	540.48
G10090_33345	54132	Pdlim1	38.33	32.93	46.34	30.17	34.39	42.77	64.68	57.31	84.94	50.19	57.37	71.3	148	139	335	109	128	186	39.2	35.7766666666667	68.9766666666667	59.62	207.333333333333	141
G10090_709	76580	Mib2	2.05	2.5	6.61	2.33	2.69	4.73	3.46	4.35	12.11	3.87	4.48	7.88	19	26	125	22	27	50	3.72	3.25	6.64	5.41	56.6666666666667	33
G10090_33771	56273	Pex14	6.9	6.85	25.12	7.36	5.93	7.87	11.64	11.92	46.04	12.25	9.88	13.12	35	38	239	35	29	45	12.9566666666667	7.05333333333333	23.2	11.75	104	36.3333333333333
G10090_14455	66658	Ccdc51	1.74	1.3	1.51	1.52	0.98	1.4	2.93	2.26	2.77	2.52	1.64	2.33	11	9	18	9	6	10	1.51666666666667	1.3	2.65333333333333	2.16333333333333	12.6666666666667	8.33333333333333
G10090_2252	68634	Tm2d3	4.39	7.87	10.73	5.71	4.23	10.69	7.41	13.7	19.67	9.5	7.06	17.82	10	19	45	12	9	27	7.66333333333333	6.87666666666667	13.5933333333333	11.46	24.6666666666667	16
G10090_1397	13542	Dvl1	26.93	20.1	18.37	18.13	22.85	19.27	45.45	34.99	33.67	30.16	38.11	32.12	200	184	281	117	150	177	21.8	20.0833333333333	38.0366666666667	33.4633333333333	221.666666666667	148
G10090_1807	208665	Akr1d1	0	0	0.06	0	0	0	0	0	0.1	0	0	0	0	0	1	0	0	0	0.02	0	0.0333333333333333	0	0.333333333333333	0
G10090_3631	71978	Ppp2r2a	67.86	66.07	43.67	76.75	81.95	73.98	114.52	115	80.04	127.71	136.72	123.33	695	746	786	712	794	867	59.2	77.56	103.186666666667	129.253333333333	742.333333333333	791
G10090_28012	14194	Fh1	97.31	91.81	87.8	94.81	95.5	76.05	164.21	159.8	160.92	157.75	159.32	126.77	410	423	693	374	388	361	92.3066666666667	88.7866666666667	161.643333333333	147.946666666667	508.666666666667	374.333333333333
G10090_2861	72244	1600014C10Rik	4.28	8.27	36.21	6.12	3.98	17.36	7.22	14.39	66.38	10.18	6.64	28.93	36	77	591	49	33	167	16.2533333333333	9.15333333333333	29.33	15.25	234.666666666667	83
G10090_7084	57913	Pidd1	0.68	0.42	1.03	1.72	0.96	1.44	1.15	0.73	1.89	2.87	1.61	2.4	6	5	19	15	8	15	0.71	1.37333333333333	1.25666666666667	2.29333333333333	10	12.6666666666667
G10090_24844	73340	Nptxr	0.38	0	0.31	0	0	0.79	0.65	0	0.57	0	0	1.32	5.15	0	7.81	0	0	12	0.23	0.263333333333333	0.406666666666667	0.44	4.32	4
G10090_9162	12522	Cd83	6.58	12.51	13.36	9.87	10.5	10.4	11.1	21.78	24.49	16.42	17.52	17.34	37	77	141	52	57	66	10.8166666666667	10.2566666666667	19.1233333333333	17.0933333333333	85	58.3333333333333
G10090_18249	69700	Col22a1	0.45	0.4	0	0	0	0	0.75	0.69	0	0	0	0	7	5	0	0	0	0	0.283333333333333	0	0.48	0	4	0
G10090_27659	330305	Gm5111	0	0	0	0	0.44	0	0	0	0	0	0.73	0	0	0	0	0	1	0	0	0.146666666666667	0	0.243333333333333	0	0.333333333333333
G10090_28034	67141	Fbxo5	2.13	2.14	2.61	1.14	1.32	3.02	3.59	3.73	4.79	1.89	2.21	5.04	10	11	23	5	6	16	2.29333333333333	1.82666666666667	4.03666666666667	3.04666666666667	14.6666666666667	9
G10090_16970	72350	Zc2hc1c	0.08	0.31	0.32	0.18	0	0	0.14	0.55	0.59	0.3	0	0	1	4	7	2	0	0	0.236666666666667	0.06	0.426666666666667	0.1	4	0.666666666666667
G10090_8531	107607	Nod1	3.75	5.66	10.18	3.17	4.62	11.29	6.33	9.85	18.66	5.28	7.71	18.83	43	70	222	35	50	144	6.53	6.36	11.6133333333333	10.6066666666667	111.666666666667	76.3333333333333
G10090_612	71834	Zbtb43	2.88	4.16	3.53	3.54	4.96	4.82	4.86	7.25	6.47	5.89	8.28	8.03	39	63	90	45	65	74	3.52333333333333	4.44	6.19333333333333	7.4	64	61.3333333333333
G10090_2878	231474	Paqr3	7.42	4.62	3.07	6.72	4.08	4.57	12.53	8.03	5.63	11.18	6.8	7.62	28	19.66	31.61	22	15	27.83	5.03666666666667	5.12333333333333	8.73	8.53333333333333	26.4233333333333	21.61
G10090_18702	12703	Socs1	7.61	6.56	6.96	4.18	4.9	22.75	12.83	11.41	12.76	6.96	8.17	37.92	24	22	41	12	15	79	7.04333333333333	10.61	12.3333333333333	17.6833333333333	29	35.3333333333333
G10090_1100	75607	Wnk2	0.61	0.31	0.03	0	0.05	0.09	1.03	0.55	0.05	0	0.09	0.16	12	7	1	0	1	2	0.316666666666667	0.0466666666666667	0.543333333333333	0.0833333333333333	6.66666666666667	1
G10090_15950	21872	Tjp1	12.59	12.22	16.33	15.25	11.14	12.85	21.24	21.27	29.94	25.37	18.58	21.43	227	248	575	263	200	267	13.7133333333333	13.08	24.15	21.7933333333333	350	243.333333333333
G10090_27409	66201	Vta1	18.51	16.15	20.75	20.09	18.22	19.03	31.24	28.1	38.03	33.43	30.39	31.72	63	60	133	64	59	72	18.47	19.1133333333333	32.4566666666667	31.8466666666667	85.3333333333333	65
G10090_30360	66354	Snw1	86.93	85.91	53.94	97.05	105.58	93.17	146.7	149.54	98.86	161.47	176.14	155.33	517	559	602	541	606	625	75.5933333333333	98.6	131.7	164.313333333333	559.333333333333	590.666666666667
G10090_8097	74199	Vit	0.28	0	1.5	0.15	0.15	0.25	0.48	0	2.74	0.25	0.25	0.42	2	0	21	1	1	2	0.593333333333333	0.183333333333333	1.07333333333333	0.306666666666667	7.66666666666667	1.33333333333333
G10090_13605	276950	Slfn8	5.47	6.2	6.47	5.43	7.92	13.02	9.23	10.8	11.87	9.04	13.21	21.71	57	69.91	120.98	51.99	77.02	154	6.04666666666667	8.79	10.6333333333333	14.6533333333333	82.63	94.3366666666667
G10090_14761	18173	Slc11a1	5.2	6.99	18.77	10	9.03	34.9	8.78	12.17	34.4	16.64	15.07	58.17	34	48	218	58	57	243	10.32	17.9766666666667	18.45	29.96	100	119.333333333333
G10090_13771	218613	Mier3	1.54	2.46	3.9	1.77	2.17	3.51	2.59	4.28	7.14	2.95	3.62	5.85	22	38	104	24	30	56	2.63333333333333	2.48333333333333	4.67	4.14	54.6666666666667	36.6666666666667
G10090_1922	239546	Zfp647	1.03	1.26	1.65	1.31	0.89	1.07	1.75	2.2	3.02	2.18	1.49	1.78	6	8	18	8	5	7	1.31333333333333	1.09	2.32333333333333	1.81666666666667	10.6666666666667	6.66666666666667
G10090_9222	210710	Gab3	0.54	0.49	1.24	1.34	1.11	2.54	0.91	0.85	2.27	2.22	1.85	4.23	3	3	13	7	6	16	0.756666666666667	1.66333333333333	1.34333333333333	2.76666666666667	6.33333333333333	9.66666666666667
G10090_9688	67178	Zmat5	12.55	12.21	13.05	19.18	9.15	14.81	21.17	21.25	23.92	31.91	15.26	24.68	24	26	48	35	17	33	12.6033333333333	14.38	22.1133333333333	23.95	32.6666666666667	28.3333333333333
G10090_28362	108168959	LOC108168959	0	0	0.1	0	0.2	0	0	0	0.19	0	0.33	0	0	0	1	0	1	0	0.0333333333333333	0.0666666666666667	0.0633333333333333	0.11	0.333333333333333	0.333333333333333
G10090_17499	68760	Synpo2l	8.73	14.53	0.16	0	0	0.08	14.73	25.28	0.3	0	0	0.13	90	169	3	0	0	1	7.80666666666667	0.0266666666666667	13.4366666666667	0.0433333333333333	87.3333333333333	0.333333333333333
G10090_12771	18166	Npy1r	0.75	1.37	1.52	0.53	1.16	1.43	1.26	2.38	2.79	0.88	1.94	2.39	6	12	24	4	9	13	1.21333333333333	1.04	2.14333333333333	1.73666666666667	14	8.66666666666667
G10090_28516	67160	Eef1g	2208	1935.93	978.12	2288.16	2249.09	1761.99	3726.14	3369.52	1792.82	3807.11	3752.02	2937.3	8893	8525	7378	8626	8733	7994	1707.35	2099.74666666667	2962.82666666667	3498.81	8265.33333333333	8451
G10090_1681	53975	Ddx20	8.61	8.12	8.35	8.73	8.05	7.87	14.53	14.13	15.31	14.53	13.43	13.12	68	70	124	61	59	68	8.36	8.21666666666667	14.6566666666667	13.6933333333333	87.3333333333333	62.6666666666667
G10090_16823	59038	Pxmp4	6.4	6.39	35.79	5.42	4.58	7.82	10.8	11.13	65.6	9.01	7.64	13.03	27	34	298.05	22	19	43.01	16.1933333333333	5.94	29.1766666666667	9.89333333333333	119.683333333333	28.0033333333333
G10090_18736	66549	Aggf1	4.93	6.92	9.53	6.73	5.35	6.2	8.33	12.05	17.46	11.19	8.92	10.34	43	66	156	55	45	61	7.12666666666667	6.09333333333333	12.6133333333333	10.15	88.3333333333333	53.6666666666667
G10090_15304	22027	Hsp90b1	394.14	337.9	292.62	455.43	402.17	425.83	665.13	588.12	536.35	757.76	670.92	709.87	2893	2714	4034	3135	2850	3527	341.553333333333	427.81	596.533333333333	712.85	3213.66666666667	3170.66666666667
G10090_3714	12912	Creb1	8.22	9.42	8.12	9.82	8.71	9.56	13.87	16.4	14.88	16.34	14.53	15.94	156	199	301	177	162	206	8.58666666666667	9.36333333333334	15.05	15.6033333333333	218.666666666667	181.666666666667
G10090_29255	241944	D3Ertd254e	1	1.42	1.91	1.18	0.86	1.18	1.68	2.46	3.5	1.96	1.43	1.96	18	28	65	20	15	24	1.44333333333333	1.07333333333333	2.54666666666667	1.78333333333333	37	19.6666666666667
G10090_16373	217379	Ubxn2a	10.36	9.79	12.08	6.24	5.92	6.93	17.48	17.03	22.15	10.39	9.87	11.56	114	106	302	63	55	84	10.7433333333333	6.36333333333333	18.8866666666667	10.6066666666667	174	67.3333333333333
G10090_833	230971	Megf6	3.88	4.77	1.65	2.67	2.42	0.25	6.54	8.29	3.02	4.45	4.04	0.42	68	92	55	44	41	5	3.43333333333333	1.78	5.95	2.97	71.6666666666667	30
G10090_19678	252875	Mios	21.38	24.02	14.89	24.38	23.59	19.2	36.07	41.81	27.3	40.57	39.35	32.01	213	262	279	228	227	216	20.0966666666667	22.39	35.06	37.31	251.333333333333	223.666666666667
G10090_6537	21987	Tpd52l1	4.21	2.2	0.9	0.95	1.3	0.83	7.11	3.82	1.65	1.59	2.16	1.39	15	8	6	3	4	3	2.43666666666667	1.02666666666667	4.19333333333333	1.71333333333333	9.66666666666667	3.33333333333333
G10090_18209	72469	Plcd3	3.34	2.48	3.29	3.44	3.66	2.19	5.63	4.32	6.03	5.72	6.1	3.66	28	23	56	27	30	21	3.03666666666667	3.09666666666667	5.32666666666667	5.16	35.6666666666667	26
G10090_13038	108167476	Gm46008	0	0.3	0.76	0.41	0	0.31	0	0.52	1.4	0.67	0	0.52	0	2.92	12.7	3.37	0	3.14	0.353333333333333	0.24	0.64	0.396666666666667	5.20666666666667	2.17
G10090_10535	71710	Lrrcc1	1.39	2.48	2.69	2.03	1.91	1.92	2.34	4.32	4.92	3.37	3.19	3.2	21	34	83	30	35	39	2.18666666666667	1.95333333333333	3.86	3.25333333333333	46	34.6666666666667
G10090_2178	12561	Cdh4	0.12	0	0.03	0	0	0	0.2	0	0.06	0	0	0	2	0	1	0	0	0	0.05	0	0.0866666666666667	0	1	0
G10090_17290	72542	Pgam5	6.61	6.88	11.35	6.47	4.95	6.84	11.15	11.97	20.8	10.76	8.25	11.4	36	41	116	33	26	42	8.28	6.08666666666667	14.64	10.1366666666667	64.3333333333333	33.6666666666667
G10090_1045	76792	2410131K14Rik	1.13	2.06	3.15	2.41	2.77	2.25	1.9	3.59	5.78	4	4.63	3.75	8	16	42	16	19	18	2.11333333333333	2.47666666666667	3.75666666666667	4.12666666666667	22	17.6666666666667
G10090_1560	320806	Gfm2	4	4.71	8.18	2.06	2.16	3.53	6.75	8.2	14.99	3.42	3.6	5.88	39.02	51.02	136.02	21.02	24.02	38.01	5.63	2.58333333333333	9.98	4.3	75.3533333333333	27.6833333333333
G10090_2881	193452	Zfp184	2.78	1.65	0.89	2.67	2.16	2.47	4.7	2.88	1.63	4.45	3.61	4.11	20	13	12	18	15	20	1.77333333333333	2.43333333333333	3.07	4.05666666666667	15	17.6666666666667
G10090_13510	100043772	Zfp850	0.2	0.31	0.43	0.12	0	0.45	0.34	0.54	0.8	0.2	0	0.75	2	4	11	2	0	6	0.313333333333333	0.19	0.56	0.316666666666667	5.66666666666667	2.66666666666667
G10090_26614	234582	Ccdc102a	6.75	7.52	6.84	7.02	9.3	7	11.38	13.09	12.53	11.68	15.51	11.67	41	50	78	40	55	48	7.03666666666667	7.77333333333333	12.3333333333333	12.9533333333333	56.3333333333333	47.6666666666667
G10090_11668	12477	Ctla4	0	0	0.21	0	0	0.88	0	0	0.39	0	0	1.46	0	0	2	0	0	5	0.07	0.293333333333333	0.13	0.486666666666667	0.666666666666667	1.66666666666667
G10090_25431	74116	Pi16	77.04	116.13	147.77	47.13	83.09	60.3	130.01	202.13	270.85	78.41	138.61	100.52	450	746	1630	260	472	400	113.646666666667	63.5066666666667	200.996666666667	105.846666666667	942	377.333333333333
G10090_27558	56752	Aldh9a1	8.81	9.53	36.08	8.04	8.76	14.02	14.87	16.59	66.13	13.38	14.61	23.37	64	72	445	54	60	102	18.14	10.2733333333333	32.53	17.12	193.666666666667	72
G10090_9622	212198	Wdr25	0.31	1.04	1.06	0.86	0.68	0.75	0.52	1.8	1.94	1.44	1.13	1.26	2	8	17	3	5	6	0.803333333333333	0.763333333333333	1.42	1.27666666666667	9	4.66666666666667
G10090_27428	223732	Rtl6	0.75	0.92	0.8	0.71	0.35	0.67	1.27	1.59	1.47	1.19	0.58	1.11	9	12	18	8	4	9	0.823333333333333	0.576666666666667	1.44333333333333	0.96	13	7
G10090_30672	67755	Ddx47	37.34	35.34	27.49	36.14	38.72	40.11	63.01	61.51	50.4	60.13	64.59	66.86	171	177	236	155	171	207	33.39	38.3233333333333	58.3066666666667	63.86	194.666666666667	177.666666666667
G10090_5857	74407	Ttc25	0.27	0.34	2.23	0.39	0.14	0	0.45	0.59	4.09	0.65	0.23	0	2	2	31	2	1	0	0.946666666666667	0.176666666666667	1.71	0.293333333333333	11.6666666666667	1
G10090_31394	233280	Nipa1	8.54	7.07	5.32	9.34	5.27	7.04	14.42	12.3	9.75	15.54	8.8	11.73	42	38	49	43	25	39	6.97666666666667	7.21666666666667	12.1566666666667	12.0233333333333	43	35.6666666666667
G10090_17328	105245383	Gm40848	0.59	1	0.55	1.72	2.06	0.53	1	1.74	1	2.86	3.44	0.88	2.97	5.47	5.16	8.07	10	3	0.713333333333333	1.43666666666667	1.24666666666667	2.39333333333333	4.53333333333333	7.02333333333333
G10090_32966	108167479	Thap8p	0	0	0.97	0	0	0	0	0	1.78	0	0	0	0	0	4	0	0	0	0.323333333333333	0	0.593333333333333	0	1.33333333333333	0
G10090_32380	109169	Igip	5.41	7.04	10.05	9.75	8.28	9.87	9.14	12.25	18.43	16.22	13.81	16.46	19	27	66	32	28	39	7.5	9.3	13.2733333333333	15.4966666666667	37.3333333333333	33
G10090_24527	71436	Flrt3	1.96	1.96	2.08	2.58	3.08	3.88	3.3	3.41	3.81	4.29	5.15	6.46	22	24	44	27	32	47	2	3.18	3.50666666666667	5.3	30	35.3333333333333
G10090_23096	233315	Mtmr10	5.59	5.5	7.52	4.96	4.54	5.45	9.44	9.57	13.78	8.25	7.58	9.09	79	85	193	65	60	87	6.20333333333333	4.98333333333333	10.93	8.30666666666667	119	70.6666666666667
G10090_32924	66825	Rnf186	0	0	0.17	0.34	0	0.28	0	0	0.31	0.56	0	0.47	0	0	1	1	0	1	0.0566666666666667	0.206666666666667	0.103333333333333	0.343333333333333	0.333333333333333	0.666666666666667
G10090_14156	27103	Eif2ak4	6.72	5.77	3.91	5.42	6.22	5.54	11.34	10.04	7.16	9.02	10.38	9.24	91	85	104	72	82	85	5.46666666666667	5.72666666666667	9.51333333333333	9.54666666666667	93.3333333333333	79.6666666666667
G10090_15639	69009	Thap7	30.53	30.66	18.41	27.72	24.43	26.13	51.52	53.36	33.75	46.12	40.76	43.56	89	99	102	76	70	86	26.5333333333333	26.0933333333333	46.21	43.48	96.6666666666667	77.3333333333333
G10090_2911	319179	Hist1h2be	8.32	4.71	1.52	5.77	4.89	1.09	14.04	8.19	2.78	9.6	8.16	1.82	7.66	4.71	4.66	4.9	6.34	1.12	4.85	3.91666666666667	8.33666666666667	6.52666666666667	5.67666666666667	4.12
G10090_16082	50934	Slc7a8	8.28	10.78	12.97	12.98	13.73	14.36	13.98	18.77	23.76	21.6	22.91	23.93	82	114	232	115	122	149	10.6766666666667	13.69	18.8366666666667	22.8133333333333	142.666666666667	128.666666666667
G10090_5888	233271	Luzp2	0	0	0	0.07	0.07	0	0	0	0	0.12	0.12	0	0	0	0	1	1	0	0	0.0466666666666667	0	0.08	0	0.666666666666667
G10090_24504	50905	Il17rb	0	0	0.99	0	0	0	0	0	1.81	0	0	0	0	0	10	0	0	0	0.33	0	0.603333333333333	0	3.33333333333333	0
G10090_18774	74190	Exoc3l4	1.57	0.55	0.64	0.5	0.88	1.5	2.65	0.96	1.18	0.84	1.46	2.49	13	5	11	4	9	15	0.92	0.96	1.59666666666667	1.59666666666667	9.66666666666667	9.33333333333333
G10090_32018	66107	Wfdc21	0	1.02	85.37	1.2	0	13.97	0	1.78	156.48	2	0	23.29	0	1	141	1	0	14	28.7966666666667	5.05666666666667	52.7533333333333	8.43	47.3333333333333	5
G10090_30047	16569	Kif3b	8.29	8.59	8.37	8.35	8.65	9.94	14	14.95	15.33	13.89	14.43	16.58	127	144	241	120	128	172	8.41666666666667	8.98	14.76	14.9666666666667	170.666666666667	140
G10090_12803	211006	Sepsecs	1.19	0.55	2.65	2.76	0	1.59	2.01	0.95	4.86	4.59	0	2.65	6	3	25	13	0	9	1.46333333333333	1.45	2.60666666666667	2.41333333333333	11.3333333333333	7.33333333333333
G10090_9743	76843	Dtl	10.79	10.5	5.61	13.65	14.9	12.12	18.21	18.28	10.28	22.71	24.85	20.21	123	131	120	146	164	156	8.96666666666667	13.5566666666667	15.59	22.59	124.666666666667	155.333333333333
G10090_11916	21838	Thy1	148.02	162.39	173.15	141.22	193.82	160.35	249.8	282.65	317.38	234.97	323.34	267.31	666	799	1460	595	841	813	161.186666666667	165.13	283.276666666667	275.206666666667	975	749.666666666667
G10090_10445	57441	Gmnn	1.71	1.18	5.37	2.29	2.23	8.54	2.89	2.05	9.84	3.82	3.71	14.24	4	3	24	5	5	23	2.75333333333333	4.35333333333333	4.92666666666667	7.25666666666667	10.3333333333333	11
G10090_7686	80287	Apobec3	5.1	5.5	9.08	6.29	5.25	13.44	8.61	9.57	16.64	10.46	8.75	22.4	36.54	40	123.18	42.26	38.74	107.69	6.56	8.32666666666667	11.6066666666667	13.87	66.5733333333333	62.8966666666667
G10090_24156	22157	Tulp1	0	0.17	0.3	0.2	0	0.51	0	0.3	0.56	0.34	0	0.84	0	1	3	1	0	3	0.156666666666667	0.236666666666667	0.286666666666667	0.393333333333333	1.33333333333333	1.33333333333333
G10090_7893	20852	Stat6	26.29	28.37	30.75	27.11	24.9	34.82	44.37	49.37	56.36	45.11	41.54	58.05	269	318	592	260	246	402	28.47	28.9433333333333	50.0333333333333	48.2333333333333	393	302.666666666667
G10090_20476	52892	Sco1	1.99	1.31	2.12	1.43	0.99	1.76	3.36	2.28	3.88	2.39	1.64	2.94	23	16	46	15	11	23	1.80666666666667	1.39333333333333	3.17333333333333	2.32333333333333	28.3333333333333	16.3333333333333
G10090_32	21930	Tnfaip6	4.12	5.32	5.43	1.04	4.02	3.01	6.95	9.26	9.96	1.72	6.71	5.02	17	24	42	4	16	14	4.95666666666667	2.69	8.72333333333333	4.48333333333333	27.6666666666667	11.3333333333333
G10090_605	72895	Setd5	48.57	49.54	31.36	56.41	52.89	49.38	81.97	86.22	57.49	93.85	88.23	82.32	916	1031	1111	1006	960	1055	43.1566666666667	52.8933333333333	75.2266666666667	88.1333333333333	1019.33333333333	1007
G10090_20915	74120	Zfp263	7.58	9.51	10.4	7.71	7.52	14.51	12.8	16.55	19.06	12.82	12.54	24.19	66	91	170	63	63	143	9.16333333333333	9.91333333333333	16.1366666666667	16.5166666666667	109	89.6666666666667
G10090_6231	445007	Nup85	8.97	9.16	9.62	10.04	9.71	10.31	15.13	15.95	17.64	16.7	16.2	17.19	50	56	102	52	51	66	9.25	10.02	16.24	16.6966666666667	69.3333333333333	56.3333333333333
G10090_18165	12580	Cdkn2c	97.2	95.65	107.32	95.38	93.26	95.53	164.03	166.48	196.7	158.69	155.58	159.25	290	317	602	272	268	325	100.056666666667	94.7233333333333	175.736666666667	157.84	403	288.333333333333
G10090_4829	15464	Hrc	16.48	15.92	0	0	0	0.14	27.82	27.71	0	0	0	0.23	106	112	0	0	0	1	10.8	0.0466666666666667	18.51	0.0766666666666667	72.6666666666667	0.333333333333333
[truncated: 14,633 more rows]
