# Supplementary material for: PSMB8 as a Core Target Mediating the Anti-Hepatocellular Carci-Noma Activity of Lingonberry (Vaccinium vitis-idaea L.) Extract in HepG2 Cells
Source: Curr Issues Mol Biol. 2026 Mar 18;48(3):323. doi: 10.3390/cimb48030323 (PMC13025438; doi:10.3390/cimb48030323)
Supplement: Supplementary file 1 [file cimb-48-00323-s001.zip › Supplementary Material S3.xls]

## Sheet: 276个基因
Gene ID	Gene Symbol	Type	log2 (DoseGroup / ModelGroup)	Qvalue (DoseGroup / ModelGroup)
100038947	'LOC100038947'	mRNA	-1.2697	1.0516671130193E-5
100039796	'Tgtp2'	mRNA	-1.76729	1.10592527368132E-92
100043314	'Tigit'	mRNA	-3.11216	2.19560246435015E-7
100340	'Smpdl3b'	mRNA	-1.7194	6.20119281407166E-10
100504014	'Gm15056'	mRNA	-5.38969	3.37011927792539E-5
100504404	'H2-Ea-ps'	mRNA	-1.49593	2.8397356601203002E-198
100702	'Gbp6'	mRNA	-1.80499	5.51918052746104E-85
100861618	'LOC100861618'	pseudo	-2.61689	3.161083754408E-4
101056073	'Zfp990'	mRNA	-2.95204	3.11732016439E-4
102639653	'LOC102639653'	mRNA	-1.6277	8.46980756456288E-11
102640920	'Pvrig'	mRNA	-1.64603	7.52039221097327E-5
102871	'D330045A20Rik'	mRNA	-4.84912	8.471304037778E-4
105244006	'Gm39701'	mRNA	-1.99614	1.14012355508699E-68
105244343	'Gm39972'	other	-2.52063	2.87225186997797E-35
105244980	'Gm40498'	mRNA	-4.15422	1.78232837572236E-128
105245436	'Gm40892'	mRNA	-3.05781	1.019158243095E-4
105245449	'Gm40902'	mRNA	-3.2754	2.55838201358475E-11
105245547	'Gm40991'	mRNA	-3.38851	1.2923147562936502E-52
105246618	'Gm41885'	other	-4.90739	1.70811858403144E-45
105247125	'105247125'	mRNA	-1.84924	7.10025488660872E-17
108105	'B3gnt5'	mRNA	-1.58763	2.64463434124E-4
108115	'Slco4a1'	mRNA	-2.34389	2.00818288385032E-5
108167440	'LOC108167440'	lncRNA	-1.21165	1.44498570028842E-39
108168162	'Gm43305'	mRNA	-2.85387	1.116786078249E-6
108670	'Epsti1'	mRNA	-1.00801	2.2442548380514E-8
108995	'Tbc1d10c'	mRNA	-1.38969	2.49709964700877E-5
110168	'Gpr18'	mRNA	-1.91325	4.38392182398338E-6
112422	'Zfp979'	mRNA	-6.09013	7.22703387043433E-8
11501	'Adam8'	mRNA	-1.15114	4.9462530335589704E-61
11639	'Ak4'	mRNA	-1.41569	4.3140074655216E-9
11846	'Arg1'	mRNA	-1.57076	8.3922326332017E-68
12044	'Bcl2a1a'	mRNA	-2.00312	9.502637723169131E-17
12045	'Bcl2a1b'	mRNA	-1.21339	1.14723802951448E-15
12047	'Bcl2a1d'	mRNA	-1.26969	4.63321798893343E-12
12265	'Ciita'	mRNA	-1.56849	9.93704099761604E-29
12481	'Cd2'	mRNA	-1.73365	2.17287770362791E-7
12487	'Cd28'	mRNA	-2.58234	4.13245355497126E-6
12500	'Cd3d'	mRNA	-3.47715	1.350855383452E-4
12501	'Cd3e'	mRNA	-4.71162	4.39757973505245E-6
12502	'Cd3g'	mRNA	-4.91325	5.83598936389811E-13
12507	'Cd5'	mRNA	-3.63762	3.60975919761864E-5
12511	'Cd6'	mRNA	-6.29658	6.7492890805139E-9
12518	'Cd79a'	mRNA	-4.03355	6.72233477139345E-7
12519	'Cd80'	mRNA	-1.00636	7.274325387942E-4
12525	'Cd8a'	mRNA	-2.59133	2.11356251735019E-8
12652	'Chga'	mRNA	-1.92021	7.298638291822E-4
12775	'Ccr7'	mRNA	-1.08271	1.42108659912913E-5
13034	'Ctse'	mRNA	-1.36112	8.55826903289731E-8
13040	'Ctss'	mRNA	-1.03321	0
13041	'Ctsw'	mRNA	-1.2778	1.191879678959E-8
13058	'Cybb'	mRNA	-1.06133	3.66499474554459E-97
13421	'Dnase1l3'	mRNA	-2.43638	7.99738763666762E-25
14058	'F10'	mRNA	-3.46819	1.8928689356154398E-70
14064	'F2rl2'	mRNA	-3.19705	9.599808474004E-4
14068	'F7'	mRNA	-1.27288	4.53067479199588E-6
140795	'P2ry14'	mRNA	-1.75226	1.1398845376093301E-20
14103	'Fasl'	mRNA	-2.53653	7.47063784511847E-6
14289	'Fpr2'	mRNA	-2.44216	3.59477829919437E-35
14293	'Fpr1'	mRNA	-2.17396	4.91603127713986E-5
14415	'Gad1'	mRNA	-1.18411	4.62958425789344E-7
14468	'Gbp2b'	mRNA	-1.83934	3.2377671064751098E-130
14469	'Gbp2'	mRNA	-1.0837	5.94423905734755E-45
14744	'Gpr65'	mRNA	-1.07419	1.0532233780161999E-13
14938	'Gzma'	mRNA	-1.29078	9.714439428047849E-11
14939	'Gzmb'	mRNA	-1.55773	5.16553997606495E-17
14960	'H2-Aa'	mRNA	-1.5506	0
14961	'H2-Ab1'	mRNA	-1.59826	0
14969	'H2-Eb1'	mRNA	-1.69867	0
14990	'H2-M2'	mRNA	-4.40464	2.54071213302175E-25
14998	'H2-DMa'	mRNA	-1.21666	7.51226669383486E-43
14999	'H2-DMb1'	mRNA	-1.41949	6.3215816287307705E-53
15000	'H2-DMb2'	mRNA	-1.32084	2.80325735160064E-16
15019	'H2-Q8'	mRNA	-1.22134	9.07447214534019E-24
15364	'Hmga2'	mRNA	-1.11904	1.79743988731594E-10
15511	'Hspa1b'	mRNA	-1.04656	0
15953	'Ifi47'	mRNA	-1.1903	8.844228036847051E-31
15978	'Ifng'	mRNA	-4.78201	2.28703192109198E-6
16068	'Il18bp'	mRNA	-1.35369	7.502059958118471E-20
16069	'Jchain'	mRNA	-2.21896	4.92017020754291E-28
16145	'Igtp'	mRNA	-1.59129	2.54838806209629E-53
16149	'Cd74'	mRNA	-1.34681	0
16160	'Il12b'	mRNA	-1.38969	2.447040928211E-4
16162	'Il12rb2'	mRNA	-4.84912	2.16591706985782E-12
16174	'Il18rap'	mRNA	-1.44189	1.01975517490937E-15
16175	'Il1a'	mRNA	-2.10958	4.71515860586703E-8
16176	'Il1b'	mRNA	-1.30673	1.0573035386888E-21
16181	'Il1rn'	mRNA	-1.2363	4.60482036102806E-38
16182	'Il18r1'	mRNA	-2.2694	9.09261774693249E-14
16184	'Il2ra'	mRNA	-2.02712	1.06747470119185E-7
16185	'Il2rb'	mRNA	-1.6467	9.716801652993491E-45
16186	'Il2rg'	mRNA	-1.05094	5.74565514667559E-33
16197	'Il7r'	mRNA	-1.18522	2.1247150868815602E-14
16323	'Inhba'	mRNA	-1.03931	3.5579563320239297E-12
16365	'Acod1'	mRNA	-3.71882	9.482644753991321E-47
16408	'Itgal'	mRNA	-1.87268	8.082789981619209E-40
16411	'Itgax'	mRNA	-1.28753	4.92811525974593E-45
16414	'Itgb2'	mRNA	-1.09266	2.5092012378350803E-67
16421	'Itgb7'	mRNA	-1.96227	6.12017433096551E-28
16428	'Itk'	mRNA	-2.50517	4.5948656962339105E-9
16541	'Napsa'	mRNA	-1.40906	8.54312426298725E-12
16633	'Klra2'	mRNA	-2.00535	2.87585993137533E-12
16641	'Klrc1'	mRNA	-2.18127	6.87321074155405E-13
16643	'Klrd1'	mRNA	-1.58524	4.79035547316541E-7
16818	'Lck'	mRNA	-1.63177	5.4449819089173095E-12
16912	'Psmb9'	mRNA	-1.2433	1.98846001742856E-19
16913	'Psmb8'	mRNA	-1.00108	9.57599475224618E-35
16963	'Xcl1'	mRNA	-1.33965	1.26188325061056E-6
16994	'Ltb'	mRNA	-1.63931	1.30638824782767E-10
17057	'Klrb1a'	mRNA	-2.11091	7.096617769902E-4
17059	'Klrb1c'	mRNA	-1.65507	2.489589018532E-4
170741	'Pilrb1'	mRNA	-1.58226	7.60465079984912E-6
17076	'Ly75'	mRNA	-1.46008	9.60635258461932E-6
170835	'Inpp5j'	mRNA	-1.61208	1.203169717293E-4
17086	'Ncr1'	mRNA	-1.84341	2.22654300030287E-14
17329	'Cxcl9'	mRNA	-2.83488	0
17381	'Mmp12'	mRNA	-2.16483	0
17384	'Mmp10'	mRNA	-2.2985	2.2519682167315E-53
17394	'Mmp8'	mRNA	-2.38969	7.42366101518134E-7
17444	'Grap2'	mRNA	-1.83715	2.71286955484748E-7
17472	'Gbp4'	mRNA	-1.89204	1.05906475636583E-247
17474	'Clec4d'	mRNA	-1.42807	4.83743813581247E-32
18126	'Nos2'	mRNA	-2.78133	1.11343835265757E-94
18566	'Pdcd1'	mRNA	-1.64345	9.447876207886E-4
18646	'Prf1'	mRNA	-1.50217	2.66858866980609E-7
18715	'Pim2'	mRNA	-1.3193	3.62711639658898E-6
18729	'Pira6'	mRNA	-1.41407	3.1682453567535E-7
18768	'Pkib'	mRNA	-1.18806	2.23105916567979E-5
18985	'Pou2af1'	mRNA	-2.38969	1.710694213181E-4
19260	'Ptpn22'	mRNA	-1.23769	6.297374481137351E-9
19264	'Ptprc'	mRNA	-1.06009	4.11194434713157E-62
19265	'Ptprcap'	mRNA	-2.07775	3.63240118171428E-8
19419	'Rasgrp1'	mRNA	-1.12221	2.09755657446447E-6
20201	'S100a8'	mRNA	-2.21977	2.82926700816793E-5
20202	'S100a9'	mRNA	-1.61208	7.04324738787587E-6
20210	'Saa3'	mRNA	-1.99587	1.41322908180778E-33
20259	'Scin'	mRNA	-1.89871	4.84948611739882E-5
20299	'Ccl22'	mRNA	-1.45289	1.51154688780123E-11
20304	'Ccl5'	mRNA	-3.01418	2.50075723428085E-107
20310	'Cxcl2'	mRNA	-3.19705	1.52732984614564E-6
20343	'Sell'	mRNA	-1.31754	5.01106394296171E-6
20400	'Sh2d1a'	mRNA	-4.97465	4.419880286473E-4
20511	'Slc1a2'	mRNA	-3.84912	1.4077809309028E-8
20708	'Serpinb6b'	mRNA	-2.29016	9.60346713516031E-17
20715	'Serpina3g'	mRNA	-2.30924	3.37203766569066E-174
20737	'Spn'	mRNA	-1.38969	3.91603219625694E-14
20846	'Stat1'	mRNA	-1.18628	1.6575962524518E-105
20849	'Stat4'	mRNA	-1.48402	4.16042478087657E-7
210757	'Themis'	mRNA	-4.09013	4.580692312914E-4
212032	'Hk3'	mRNA	-1.62164	4.84794115808943E-28
212167	'Gsap'	mRNA	-1.40807	4.1054490756816E-18
212937	'Tifab'	mRNA	-1.06845	1.0456300443973401E-20
21354	'Tap1'	mRNA	-1.13532	2.31514379418436E-44
21426	'Tfec'	mRNA	-1.35574	1.15857658749949E-6
215243	'Traf3ip3'	mRNA	-1.72231	7.31498958321269E-6
215900	'Calhm6'	mRNA	-1.97465	5.4619344338703504E-9
216799	'Nlrp3'	mRNA	-1.45382	6.60381755554014E-8
216859	'Acap1'	mRNA	-2.10019	4.80914936089849E-10
21822	'Tgtp1'	mRNA	-2.82639	1.08476095451412E-84
21926	'Tnf'	mRNA	-2.11904	5.4529098696882406E-9
21928	'Tnfaip2'	mRNA	-1.02426	3.42878859681118E-45
21942	'Tnfrsf9'	mRNA	-1.29239	1.38727648264942E-14
22029	'Traf1'	mRNA	-1.1207	4.49423328955244E-9
22163	'Tnfrsf4'	mRNA	-2.78201	1.282407550917E-4
22271	'Upp1'	mRNA	-1.18394	1.70274423152782E-8
22329	'Vcam1'	mRNA	-1.00716	3.2392772794861394E-42
22414	'Wnt2b'	mRNA	-1.48923	7.95469142406196E-7
225825	'Cd226'	mRNA	-1.75226	2.69535803625291E-6
22637	'Zap70'	mRNA	-1.61208	2.91741248278287E-5
22780	'Ikzf3'	mRNA	-2.33722	1.23658171036335E-12
22781	'Ikzf4'	mRNA	-1.09013	1.033622326241E-4
227929	'Cytip'	mRNA	-1.19556	1.37800269053917E-14
228094	'Cerkl'	mRNA	-2.40494	2.52179609009117E-6
229323	'Gpr171'	mRNA	-1.30723	8.345150255630009E-11
229499	'Fcrl1'	mRNA	-5.19705	1.202843086723E-4
229898	'Gbp5'	mRNA	-2.26416	3.4697233417938804E-67
229900	'Gbp7'	mRNA	-1.16876	4.97222872760206E-47
230979	'Tnfrsf14'	mRNA	-1.0874	3.96172145847566E-5
231002	'Plekhn1'	mRNA	-1.38969	4.77472085589618E-5
231805	'Pilra'	mRNA	-1.07103	2.079769169107E-10
232345	'A2m'	mRNA	-1.10189	9.94769557022939E-5
232408	'Klrb1f'	mRNA	-1.5761	1.43435063988532E-6
232413	'Clec12a'	mRNA	-1.50134	5.228365853373961E-31
234695	'Carmil2'	mRNA	-1.57026	7.946181535342E-4
237256	'Zc3h12d'	mRNA	-1.10339	5.52937740304359E-5
23833	'Cd52'	mRNA	-1.35335	1.09614944724905E-54
238393	'Serpina3f'	mRNA	-1.98364	2.9302837456294902E-21
23845	'Clec5a'	mRNA	-1.11726	8.68687405904838E-14
239743	'Klhl6'	mRNA	-1.38969	1.04342498595841E-12
239849	'Cd200r4'	mRNA	-1.19456	4.72286693939549E-9
240047	'Mmp25'	mRNA	-2.1673	2.06538613433819E-10
240327	'Gm4951'	mRNA	-2.04106	2.1659970538055797E-36
240354	'Malt1'	mRNA	-1.13798	1.15044995959485E-18
240754	'Lax1'	mRNA	-1.81419	3.01724787084736E-6
24108	'Ubd'	mRNA	-3.71162	5.08178855584944E-51
241633	'Atp8b4'	mRNA	-1.17912	1.30491587418909E-8
243634	'Ano2'	mRNA	-2.89219	4.903517122858E-4
244237	'Tnfrsf26'	mRNA	-1.40599	2.38513324796628E-7
245126	'Tarm1'	mRNA	-3.66271	6.15235467990255E-14
246256	'Fcgr4'	mRNA	-1.4176	2.71009051966645E-39
246746	'Cd300lf'	mRNA	-1.55086	4.2273681735091804E-35
246779	'Il27'	mRNA	-3.19705	9.599808474004E-4
257632	'Nod2'	mRNA	-1.16021	1.38110695476381E-5
26570	'Slc7a11'	mRNA	-2.50739	4.09261670107091E-35
268288	'Samd3'	mRNA	-1.87512	5.468431791733E-4
27007	'Klrk1'	mRNA	-1.92656	5.21229807559284E-21
270152	'Jaml'	mRNA	-1.3241	2.26504097086956E-29
27371	'Sh2d2a'	mRNA	-1.1673	7.92726194983278E-5
28240	'Trpm2'	mRNA	-2.06599	3.41360574892587E-21
30925	'Slamf6'	mRNA	-1.84426	8.1198110776168E-9
319180	'Hist1h2bf'	mRNA	-1.30185	6.1976920108917904E-9
320407	'Klri2'	mRNA	-1.79541	2.24864433473819E-6
320495	'Ipcef1'	mRNA	-1.71162	3.22653603548764E-6
320832	'Sirpb1a'	mRNA	-1.00992	5.27268998560999E-5
327957	'Scimp'	mRNA	-1.01118	2.330967087456E-4
328561	'Apol10b'	mRNA	-2.06212	3.11504944836231E-7
328795	'Ubash3a'	mRNA	-4.47715	3.17781661595081E-5
330122	'Cxcl3'	mRNA	-4.09013	4.580692312914E-4
353346	'Gpr141'	mRNA	-2.61208	6.4276519689727605E-31
381284	'Crocc2'	mRNA	-2.62235	1.15458517590696E-8
382045	'Adgrg5'	mRNA	-1.87012	8.695674751023381E-20
382062	'AB124611'	mRNA	-1.02417	4.76029070431395E-8
384059	'Tlr12'	mRNA	-1.64345	9.447876207886E-4
433470	'AA467197'	mRNA	-2.61208	2.40942523693603E-19
434223	'Gm1966'	mRNA	-1.38216	2.36902629025711E-12
434341	'Nlrc5'	mRNA	-1.13292	8.14561643322274E-25
503550	'Klri1'	mRNA	-2.03412	5.671896145309E-4
52855	'Lair1'	mRNA	-1.08202	1.32131549324443E-12
54204	'Sept1'	mRNA	-1.60787	5.828927323335539E-11
54698	'Crtam'	mRNA	-2.80473	1.38049361458057E-6
55932	'Gbp3'	mRNA	-1.03161	1.46598280804358E-21
55985	'Cxcl13'	mRNA	-1.28861	2.10450351348837E-32
56318	'Acpp'	mRNA	-2.41354	4.44044640519847E-10
56619	'Clec4e'	mRNA	-2.06012	5.74646388594604E-29
56620	'Clec4n'	mRNA	-1.1772	1.10023763688556E-59
56644	'Clec7a'	mRNA	-2.37668	1.2403310325148601E-214
57248	'Ly6i'	mRNA	-4.02442	3.07190962707507E-48
57757	'Pglyrp2'	mRNA	-3.19705	9.599808474004E-4
57765	'Tbx21'	mRNA	-3.11216	2.19560246435015E-7
58179	'Klrc3'	mRNA	-2.8746	5.25563000394034E-6
58205	'Pdcd1lg2'	mRNA	-3.24767	1.31292691065115E-24
58226	'Cacna1h'	mRNA	-1.14868	1.01698845529991E-6
60361	'Ms4a4b'	mRNA	-2.38065	1.75551113891609E-24
60440	'Iigp1'	mRNA	-1.79568	2.43535252901571E-210
60533	'Cd274'	mRNA	-2.14215	1.55360878472324E-78
619329	'F420015M19Rik'	mRNA	-1.00782	9.575324084594E-4
619547	'Rpl34-ps1'	mRNA	-2.19194	6.11715728792487E-48
623474	'Rad54b'	mRNA	-1.30396	4.383235047851E-4
625360	'BC147527'	mRNA	-1.42717	8.167445203722E-4
626578	'Gbp10'	mRNA	-1.82303	2.62083220271359E-33
626832	'Gm6710'	mRNA	-1.04959	2.527762899339E-4
630579	'Zfp808'	mRNA	-1.56817	9.767527416378E-4
631323	'Gm12250'	mRNA	-1.53712	2.2503209891916204E-15
665433	'Hist1h2ao'	mRNA	-1.76982	1.2994181700097899E-12
668039	'Gm14434'	mRNA	-1.09118	3.52481814389E-4
66813	'Bcl2l14'	mRNA	-3.44859	2.82709949911442E-6
66889	'Rnf128'	mRNA	-1.65717	6.72109429771817E-7
68713	'Ifitm1'	mRNA	-1.01772	2.40641044871977E-5
69189	'Mcemp1'	mRNA	-2.55962	1.7480857459766699E-12
69994	'Rsc1a1'	mRNA	-1.60073	4.9806874039854E-5
70789	'Kynu'	mRNA	-2.29658	3.55497747968557E-5
72310	'Nkg7'	mRNA	-1.91694	6.00627221944114E-12
732521	'Gt(pU21)140Imeg'	mRNA	-3.48814	1.237320869309E-4
74481	'Batf2'	mRNA	-2.59729	9.13068046896118E-17
74558	'Gvin1'	mRNA	-1.99755	3.24206692395307E-9
74748	'Slamf8'	mRNA	-1.69056	4.95227070411793E-17
75345	'Slamf7'	mRNA	-2.1322	3.66511448698492E-12
76074	'Gbp8'	mRNA	-2.06357	1.61363023820616E-37
78317	'Ccdc88b'	mRNA	-1.02046	2.32866604516007E-11
78416	'Rnase6'	mRNA	-1.04177	6.682045315571E-4
78826	'P2ry10'	mRNA	-1.38969	1.34107852895706E-6
80719	'Igsf6'	mRNA	-1.14519	2.7841599372412003E-24
80782	'Klrb1b'	mRNA	-1.47134	4.27521822692234E-6
80901	'Cxcr6'	mRNA	-1.92021	1.03102056473816E-9
80982	'Cemip'	mRNA	-1.13031	1.70663166881017E-14
83408	'Gimap3'	mRNA	-2.48615	6.43609595026741E-25
84544	'Cd96'	mRNA	-2.44859	1.50208663093906E-8
